# Supplementary material for: Dataset of protein changes induced by cold acclimation in red clover (Trifolium pratense L.) populations recurrently selected for improved freezing tolerance
Source: Data Brief. 2016 Jun 14;8:570–4. doi: 10.1016/j.dib.2016.06.003 (PMC4927546; doi:10.1016/j.dib.2016.06.003)
Supplement: Supplementary file 2 — Supplementary material Mass=mass of the intact protein according to the databank; score=score of the protein according to MASCOT, the probability based score according to the number of matches and the database size; Expect=expected value that this protein can appear by chance; matches=number of peptide masses that are matching with the in silico digest in the database for this particular protein; ppm=difference between the calculated mass of the uncharged precursor and the theoretical mass; Mr(expt)=theoretical mass: mass calculated based on the matched peptide sequence; Mr(calc)=calculated mass: mass of the selected precursor minus one proton, corresponds to the precursor with no charge; Start-End: part of the protein sequence covered by the matched peptide; Ions=score of the peptide; miss= number of missed cleavages. [file mmc2.xlsx]

## Sheet: Feuil2
Supplemental data Table 1: Protein identifications by MALDI-TOF/TOF analysis
Spot no	Protein name	Species	NCBI Accession no	Mass	Score	Expect	Matches	Hit no	Peptide Mass			ppm	Start	-	End	Miss	Ions	Sequence of the matched peptide
									Observed	Mr(expt)	Mr(calc)
6	Phosphorylase	Medicago truncatula	gi|357496767	108999	138	3.9e-008	27	1	1706.9385	1705.9312	1705.9250	3.63	445	-	458	0	83	R.HVEIIELIDEELVR.T
								2	2018.0241	2017.0168	2016.9977	9.46	168	-	187	0	12	K.LENVAHQEPDAALGNGGLGR.L
12	Phosphorylase	Medicago truncatula	gi|357496767	108999	122	0.00017	24	1	1458.7390	1457.7317	1457.7303	0.97	243	-	254	1	36	R.NDVTYPVRFYGK.V
								2	1706.9441	1705.9368	1705.9250	6.91	445	-	458	0	50	R.HVEIIELIDEELVR.T
13	Phosphorylase	Medicago truncatula	gi|357496767	108999	218	3.9e-016	27	1	1458.7374	1457.7302	1457.7303	-0.11	243	-	254	1	10	R.NDVTYPVRFYGK.V
								2	1706.9403	1705.9330	1705.9250	4.70	445	-	458	0	113	R.HVEIIELIDEELVR.T
								3	2018.0245	2017.0173	2016.9977	9.70	168	-	187	0	46	K.LENVAHQEPDAALGNGGLGR.L
15	nuclease domain-containing protein	Medicago truncatula	gi|357464897	108637	297	3.4e-024	34	1	1044.5560	1043.5488	1043.5553	-6.23	579	-	586	0	54	K.DFLPFLHR.S
								2	1157.6888	1156.6816	1156.6815	0.01	43	-	53	0	44	K.SITLSSLIAPR.L
								3	1177.6201	1176.6128	1176.6139	-0.88	85	-	94	0	23	R.IDYTVPSINR.E
								4	1343.6873	1342.6800	1342.6915	-8.56	186	-	197	0	7	K.GVPMEALVEQVR.D + Oxidation (M)
								5	1440.7119	1439.7046	1439.7045	0.13	535	-	547	0	88	R.SNFYDALLAAEAR.A
17	nuclease domain-containing protein	Medicago truncatula	gi|357464897	108637	307	3.4e-025	29	1	1044.5447	1043.5374	1043.5553	-17.10	579	-	586	0	56	K.DFLPFLHR.S
								2	1157.6763	1156.6690	1156.6815	-10.85	43	-	53	0	45	K.SITLSSLIAPR.L
								3	1177.6041	1176.5969	1176.6139	-14.47	85	-	94	0	45	R.IDYTVPSINR.E
								4	1184.5626	1183.5553	1183.5874	-27.05	749	-	758	0	30	K.FYVQTVGDQK.I
								5	1343.6765	1342.6692	1342.6915	-16.57	186	-	197	0	9	K.GVPMEALVEQVR.D + Oxidation (M)
								6	1440.7035	1439.6962	1439.7045	-5.72	535	-	547	0	72	R.SNFYDALLAAEAR.A
18	nuclease domain-containing protein	Medicago truncatula	gi|357464897	108637	272	1.1e-021	33	1	1044.5194	1043.5121	1043.5553	-41.32	579	-	586	0	52	K.DFLPFLHR.S
								2	1157.6447	1156.6374	1156.6815	-38.19	43	-	53	0	43	K.SITLSSLIAPR.L
								3	1177.5764	1176.5691	1176.6139	-38.02	85	-	94	0	12	R.IDYTVPSINR.E
								4	1343.6459	1342.6386	1342.6915	-39.39	186	-	197	0	16	K.GVPMEALVEQVR.D + Oxidation (M)
								5	1440.6638	1439.6565	1439.7045	-33.28	535	-	547	0	77	R.SNFYDALLAAEAR.A
41	E1 subunit-like 2-oxoglutarate dehydrogenase	Medicago truncatula	gi|657376939	116486	338	3.9e-028	38	1	1196.7153	1195.7081	1195.7149	-5.75	300	-	310	1	2	R.GRLNVLGNVVR.K
								2	1212.6101	1211.6028	1211.5935	7.70	978	-	988	1	24	R.GGFDDVKYVGR.A
								3	1544.8115	1543.8042	1543.7995	3.10	223	-	235	1	56	R.DKIETPTPVQFNR.E
								4	1670.8494	1669.8421	1669.8457	-2.19	284	-	299	0	34	R.ASDLGVESIVIGMAHR.G + Oxidation (M)
								5	1734.8792	1733.8719	1733.8883	-9.46	177	-	191	0	14	R.MAGFLSENRPVQTLR.S + Oxidation (M)
								6	1745.8033	1744.7961	1744.8057	-5.50	502	-	516	0	66	R.FGHNEIDEPSFTQPK.M
								7	2173.0784	2172.0711	2172.0586	5.73	64	-	82	0	55	R.LTDSFLDGTSSVYLEELQR.A
								8	2418.2344	2417.2271	2417.2088	7.58	760	-	782	0	18	R.QTGLVVLLPHGYDGQGPEHSSAR.L
44	PREDICTED: cell division cycle protein 48 homolog	Glycine max	gi|356548285	90626	197	4.9e-014	33	1	1158.6414	1157.6341	1157.6445	-8.96	244	-	255	0	31	K.GILLYGPPGSGK.T
								2	1568.8224	1567.8151	1567.8107	2.84	759	-	771	1	10	R.KYQAFAQTLQQSR.G
								3	1719.0017	1717.9944	1717.9879	3.80	222	-	235	1	46	R.ELVELPLRHPQLFK.S
								4	1909.0309	1908.0236	1908.0316	-4.21	370	-	386	1	12	R.EIDIGVPDEVGRLEVLR.I
48	PREDICTED: cell division cycle protein 48 homolog	Glycine max	gi|356548285	90626	586	6.2e-053	40	1	1158.6316	1157.6243	1157.6445	-17.40	244	-	255	0	44	K.GILLYGPPGSGK.T
								2	1440.7241	1439.7168	1439.7157	0.78	760	-	771	0	76	K.YQAFAQTLQQSR.G
								3	1568.8212	1567.8139	1567.8107	2.06	759	-	771	1	80	R.KYQAFAQTLQQSR.G
								4	1689.9542	1688.9469	1688.9495	-1.50	328	-	342	1	26	R.IVSQLLTLMDGLKSR.A + Oxidation (M)
								5	1719.0006	1717.9933	1717.9879	3.16	222	-	235	1	78	R.ELVELPLRHPQLFK.S
								6	1845.8554	1844.8481	1844.8363	6.37	682	-	697	0	67	K.YTQGFSGADITEICQR.A
								7	2114.1846	2113.1773	2113.1756	0.80	343	-	362	0	29	R.AHVIVIGATNRPNSIDPALR.R
								8	2126.0322	2125.0250	2125.0150	4.68	572	-	590	0	47	R.GSAPCVLFFDELDSIATQR.G
50	PREDICTED: cell division cycle protein 48 homolog	Glycine max	gi|356548285	90626	302	1.1e-024	32	1	1158.6202	1157.6130	1157.6445	-27.20	244	-	255	0	39	K.GILLYGPPGSGK.T
								2	1251.5971	1250.5898	1250.6118	-17.61	517	-	528	0	26	K.GVLFYGPPGCGK.T
								3	1440.7056	1439.6983	1439.7157	-12.10	760	-	771	0	23	K.YQAFAQTLQQSR.G
								4	1718.9876	1717.9803	1717.9879	-4.44	222	-	235	1	26	R.ELVELPLRHPQLFK.S
								5	1786.9138	1785.9065	1785.9149	-4.65	643	-	657	0	43	R.LDQLIYIPLPDEDSR.H
								6	1845.8451	1844.8378	1844.8363	0.81	682	-	697	0	56	K.YTQGFSGADITEICQR.A
								7	2126.0376	2125.0303	2125.0150	7.20	572	-	590	0	12	R.GSAPCVLFFDELDSIATQR.G
51	cell division cycle protein 48 homolog	Allium cepa	gi|356483069	90404	390	2.5e-033	40	1	1158.6353	1157.6280	1157.6445	-14.24	245	-	256	0	45	K.GILLYGPPGSGK.T
								2	1416.8755	1415.8682	1415.8500	12.8	55	-	66	1	13	K.LQLFRGDTILLK.G
								3	1440.7389	1439.7316	1439.7157	11.0	759	-	770	0	25	K.YQAFAQTLQQSR.G
								4	1568.8361	1567.8288	1567.8107	11.6	758	-	770	1	52	R.KYQAFAQTLQQSR.G
								5	1689.9512	1688.9439	1688.9495	-3.31	329	-	343	1	13	R.IVSQLLTLMDGLKSR.A + Oxidation (M)
								6	1719.0114	1718.0041	1717.9879	9.41	223	-	236	1	49	R.ELVELPLRHPQLFK.S
								7	1845.8654	1844.8581	1844.8363	11.8	683	-	698	0	29	K.YTQGFSGADITEICQR.A
								8	1923.0518	1922.0445	1922.0473	-1.45	371	-	387	1	8	R.EIDIGVPDEIGRLEVLR.I
								9	1965.1526	1964.1453	1964.1459	-0.29	237	-	256	1	29	K.SIGVKPPKGILLYGPPGSGK.T
53	Aconitate hydratase	Medicago truncatula	gi|357453423	107552	289	3.1e-023	29	1	1073.5173	1072.5101	1072.4938	15.2	789	-	797	1	7	K.KDFNSYGSR.R
								2	1132.6432	1131.6359	1131.6400	-3.62	117	-	125	1	27	R.IDRLPYSIR.I
								3	1184.6864	1183.6791	1183.6713	6.59	158	-	167	0	31	K.QVEIPFKPAR.V
								4	1523.7368	1522.7295	1522.7052	16.0	427	-	438	0	33	K.LFVDYNEPQQDR.A
								5	1557.7333	1556.7260	1556.7067	12.4	906	-	920	0	50	K.SGEDADTLGLTGHER.Y
								6	1781.8076	1780.8003	1780.8050	-2.60	220	-	234	0	46	R.SENAVQANMELEFQR.N + Oxidation (M)
								7	1836.9056	1835.8984	1835.8802	9.89	424	-	438	1	46	R.ANKLFVDYNEPQQDR.A
54	Aconitate hydratase	Medicago truncatula	gi|357453423	107552	283	1.2e-022	27	1	1132.6288	1131.6215	1131.6400	-16.36	117	-	125	1	29	R.IDRLPYSIR.I
								2	1184.6737	1183.6664	1183.6713	-4.13	158	-	167	0	38	K.QVEIPFKPAR.V
								3	1380.7759	1379.7686	1379.8136	-32.63	814	-	826	1	22	R.IVNKLLNGEVGPK.T
								4	1523.7230	1522.7157	1522.7052	6.91	427	-	438	0	22	K.LFVDYNEPQQDR.A
								5	1557.7163	1556.7090	1556.7067	1.51	906	-	920	0	28	K.SGEDADTLGLTGHER.Y
								6	1781.8074	1780.8001	1780.8050	-2.74	220	-	234	0	33	R.SENAVQANMELEFQR.N + Oxidation (M)
								7	1836.8937	1835.8864	1835.8802	3.38	424	-	438	1	73	R.ANKLFVDYNEPQQDR.A
55	Aconitate hydratase	Medicago truncatula	gi|357483921	98895	106	4.3e-005	21	1	1047.5920	1046.5848	1046.5760	8.36	37	-	45	0	19	R.IDALPYSIR.I
								2	1184.6832	1183.6760	1183.6713	3.91	78	-	87	0	20	K.QVEIPFKPAR.V
								3	1298.6460	1297.6387	1297.6302	6.54	26	-	36	0	42	K.YYSLPALNDSR.I
57	PREDICTED: cell division cycle protein 48 homolog	Glycine max	gi|356548285	90626	308	2.7e-025	29	1	1158.6311	1157.6238	1157.6445	-17.82	244	-	255	0	31	K.GILLYGPPGSGK.T
								2	1251.6035	1250.5962	1250.6118	-12.44	517	-	528	0	28	K.GVLFYGPPGCGK.T
								3	1440.7285	1439.7212	1439.7157	3.84	760	-	771	0	29	K.YQAFAQTLQQSR.G
								4	1719.0034	1717.9961	1717.9879	4.80	222	-	235	1	33	R.ELVELPLRHPQLFK.S
								5	1786.9262	1785.9189	1785.9149	2.25	643	-	657	0	55	R.LDQLIYIPLPDEDSR.H
								6	1845.8531	1844.8459	1844.8363	5.18	682	-	697	0	72	K.YTQGFSGADITEICQR.A
58	Aconitate hydratase	Medicago truncatula	gi|357453423	107552	176	4.3e-012	28	1	1132.6237	1131.6164	1131.6400	-20.88	117	-	125	1	19	R.IDRLPYSIR.I
								2	1184.6709	1183.6636	1183.6713	-6.51	158	-	167	0	34	K.QVEIPFKPAR.V
								3	1523.7173	1522.7100	1522.7052	3.15	427	-	438	0	24	K.LFVDYNEPQQDR.A
								4	1557.7129	1556.7056	1556.7067	-0.68	906	-	920	0	38	K.SGEDADTLGLTGHER.Y
								5	1781.8025	1780.7952	1780.8050	-5.48	220	-	234	0	7	R.SENAVQANMELEFQR.N + Oxidation (M)
59	Aconitate hydratase	Medicago truncatula	gi|357453423	107552	392	1.6e-033	32	1	1132.6329	1131.6257	1131.6400	-12.69	117	-	125	1	32	R.IDRLPYSIR.I
								2	1184.6785	1183.6712	1183.6713	-0.11	158	-	167	0	53	K.QVEIPFKPAR.V
								3	1523.7244	1522.7171	1522.7052	7.80	427	-	438	0	57	K.LFVDYNEPQQDR.A
								4	1557.7211	1556.7138	1556.7067	4.57	906	-	920	0	71	K.SGEDADTLGLTGHER.Y
								5	1781.8079	1780.8006	1780.8050	-2.47	220	-	234	0	43	R.SENAVQANMELEFQR.N + Oxidation (M)
								6	1836.8971	1835.8898	1835.8802	5.24	424	-	438	1	67	R.ANKLFVDYNEPQQDR.A
61	Aconitate hydratase	Medicago truncatula	gi|357483921	98895	100	0.00018	17	1	1047.5212	1046.5140	1046.5760	-59.29	37	-	45	0	36	R.IDALPYSIR.I
								2	1298.5815	1297.5743	1297.6302	-43.13	26	-	36	0	48	K.YYSLPALNDSR.I
62	Aconitate hydratase	Medicago truncatula	gi|357453423	107552	416	6.2e-036	30	1	1073.5105	1072.5032	1072.4938	8.83	789	-	797	1	31	K.KDFNSYGSR.R
								2	1132.6414	1131.6341	1131.6400	-5.24	117	-	125	1	35	R.IDRLPYSIR.I
								3	1184.6808	1183.6735	1183.6713	1.85	158	-	167	0	47	K.QVEIPFKPAR.V
								4	1523.7217	1522.7144	1522.7052	6.03	427	-	438	0	38	K.LFVDYNEPQQDR.A
								5	1557.7225	1556.7153	1556.7067	5.51	906	-	920	0	67	K.SGEDADTLGLTGHER.Y
								6	1781.8064	1780.7991	1780.8050	-3.29	220	-	234	0	36	R.SENAVQANMELEFQR.N + Oxidation (M)
								7	1836.8971	1835.8898	1835.8802	5.24	424	-	438	1	108	R.ANKLFVDYNEPQQDR.A
64	PREDICTED: puromycin-sensitive aminopeptidase-like isoform X3	Glycine max	gi|357483921	98895	195	5.4e-014	25	1	1047.5812	1046.5739	1046.5760	-2.02	37	-	45	0	50	R.IDALPYSIR.I
								2	1298.6388	1297.6315	1297.6302	0.99	26	-	36	0	52	K.YYSLPALNDSR.I
								3	1545.7070	1544.6998	1544.7028	-1.98	331	-	343	0	11	R.SDETVSMIESYLR.A + Oxidation (M)
								4	1781.8117	1780.8044	1780.8050	-0.34	140	-	154	0	7	R.SENAVQANMELEFQR.N + Oxidation (M)
								5	2006.9431	2005.9358	2005.9341	0.87	767	-	786	0	33	K.SEGHDTIILAGAEYGSGSSR.D
65	Aconitate hydratase	Medicago truncatula	gi|357483921	98895	163	1.2e-010	26	1	1047.5832	1046.5760	1046.5760	-0.04	37	-	45	0	29	R.IDALPYSIR.I
								2	1184.6858	1183.6785	1183.6713	6.07	78	-	87	0	26	K.QVEIPFKPAR.V
								3	1414.8057	1413.7984	1413.7980	0.28	734	-	746	1	36	R.IVNKFLNGEVGPK.T
								4	1781.8140	1780.8067	1780.8050	0.96	140	-	154	0	17	R.SENAVQANMELEFQR.N + Oxidation (M)
66	Aconitate hydratase	Medicago truncatula	gi|357483921	98895	195	5.4e-014	25	1	1047.5812	1046.5739	1046.5760	-2.02	37	-	45	0	50	R.IDALPYSIR.I
								2	1298.6388	1297.6315	1297.6302	0.99	26	-	36	0	52	K.YYSLPALNDSR.I
								3	1545.7070	1544.6998	1544.7028	-1.98	331	-	343	0	11	R.SDETVSMIESYLR.A + Oxidation (M)
								4	1781.8117	1780.8044	1780.8050	-0.34	140	-	154	0	7	R.SENAVQANMELEFQR.N + Oxidation (M)
								5	2006.9431	2005.9358	2005.9341	0.87	767	-	786	0	33	K.SEGHDTIILAGAEYGSGSSR.D
68	peptidase M1 family aminopeptidase N	Medicago truncatula	gi|657375868	110182	148	3.9e-006	22	1	1195.6541	1194.6468	1194.6509	-3.47	873	-	882	0	42	K.LLNHPAFDLR.N
								2	1323.7408	1322.7336	1322.7459	-9.31	872	-	882	1	8	R.KLLNHPAFDLR.N
								3	1459.7336	1458.7264	1458.7103	11.0	162	-	173	1	62	K.ALKEEDYHLDAR.H
70	PREDICTED: elongation factor 2-like	Cicer arietinum	gi|502088397	95018	128	0.00039	27	1	1380.7762	1379.7690	1379.7561	9.32	713	-	724	0	44	R.VFYASQLTAKPR.L
								2	1807.9277	1806.9205	1806.9224	-1.07	464	-	479	1	43	K.NATLTNEKEVDAHPIR.A
73	Aconitate hydratase	Medicago truncatula	gi|357453423	107552	345	7.8e-029	30	1	1073.5065	1072.4992	1072.4938	5.07	789	-	797	1	39	K.KDFNSYGSR.R
								2	1132.6376	1131.6303	1131.6400	-8.59	117	-	125	1	32	R.IDRLPYSIR.I
								3	1184.6769	1183.6696	1183.6713	-1.45	158	-	167	0	32	K.QVEIPFKPAR.V
								4	1380.7982	1379.7909	1379.8136	-16.44	814	-	826	1	41	R.IVNKLLNGEVGPK.T
								5	1523.7223	1522.7150	1522.7052	6.44	427	-	438	0	23	K.LFVDYNEPQQDR.A
								6	1557.7222	1556.7149	1556.7067	5.28	906	-	920	0	81	K.SGEDADTLGLTGHER.Y
								7	1836.8948	1835.8875	1835.8802	3.98	424	-	438	1	39	R.ANKLFVDYNEPQQDR.A
74	Aconitate hydratase	Medicago truncatula	gi|357453423	107552	51	13	18	1	1132.6356	1131.6283	1131.6400	-10.31	117	-	125	1	8	R.IDRLPYSIR.I
								2	1184.6690	1183.6617	1183.6713	-8.15	158	-	167	0	10	K.QVEIPFKPAR.V
								3	1523.7172	1522.7099	1522.7052	3.07	427	-	438	0	12	K.LFVDYNEPQQDR.A
								4	1557.7250	1556.7177	1556.7067	7.08	906	-	920	0	7	K.SGEDADTLGLTGHER.Y
			gi|84468314					1	1067.5585	1066.5512	1066.5447	6.05	172	-	180	0	14	K.LFVFDAAER.Y
								2	1247.6412	1246.6340	1246.6306	2.71	110	-	120	0	10	K.DSPAAQYLVQR.G
86	PREDICTED: elongation factor 2-like	Cicer arietinum	gi|502088397	95018	269	2.2e-021	34	1	1039.6575	1038.6502	1038.6550	-4.58	151	-	159	0	23	R.IRPVLTVNK.M
								2	1380.7648	1379.7575	1379.7561	1.00	713	-	724	0	55	R.VFYASQLTAKPR.L
								3	1807.9423	1806.9350	1806.9224	6.97	464	-	479	1	56	K.NATLTNEKEVDAHPIR.A
								4	2233.0361	2232.0289	2232.0157	5.88	163	-	180	0	22	R.CFLELQVDGEEAYQTFQR.V
								5	2399.1768	2398.1695	2398.1553	5.92	349	-	368	1	33	R.YRVENLYEGPLDDQYANAIR.N
87	PREDICTED: elongation factor 2-like	Cicer arietinum	gi|502088397	95018	239	2.2e-018	37	1	1039.6638	1038.6565	1038.6550	1.53	151	-	159	0	17	R.IRPVLTVNK.M
								2	1380.7624	1379.7552	1379.7561	-0.68	713	-	724	0	43	R.VFYASQLTAKPR.L
								3	1807.9299	1806.9227	1806.9224	0.14	464	-	479	1	52	K.NATLTNEKEVDAHPIR.A
								4	2233.0405	2232.0333	2232.0157	7.85	163	-	180	0	4	R.CFLELQVDGEEAYQTFQR.V
								5	2399.1765	2398.1692	2398.1553	5.81	349	-	368	1	24	R.YRVENLYEGPLDDQYANAIR.N
90	PREDICTED: elongation factor 2-like	Cicer arietinum	gi|502088397	95018	196	4.3e-014	36	1	1039.6732	1038.6659	1038.6550	10.6	151	-	159	0	12	R.IRPVLTVNK.M
								2	1380.7789	1379.7717	1379.7561	11.3	713	-	724	0	26	R.VFYASQLTAKPR.L
								3	1807.9453	1806.9380	1806.9224	8.66	464	-	479	1	38	K.NATLTNEKEVDAHPIR.A
								4	2233.0425	2232.0352	2232.0157	8.72	163	-	180	0	23	R.CFLELQVDGEEAYQTFQR.V
								5	2399.1792	2398.1719	2398.1553	6.94	349	-	368	1	6	R.YRVENLYEGPLDDQYANAIR.N
92	PREDICTED: elongation factor 2-like	Cicer arietinum	gi|502088397	95018	121	1.4e-006	26	1	1039.6680	1038.6607	1038.6550	5.53	151	-	159	0	16	R.IRPVLTVNK.M
								2	1078.6071	1077.5998	1077.5818	16.6	2	-	10	1	10	M.VKFTADELR.R
								3	1380.7689	1379.7616	1379.7561	4.00	713	-	724	0	17	R.VFYASQLTAKPR.L
								4	1807.9320	1806.9247	1806.9224	1.30	464	-	479	1	42	K.NATLTNEKEVDAHPIR.A
93	PREDICTED: elongation factor 2-like	Cicer arietinum	gi|502088397	95018	165	5.4e-011	30	1	1007.4893	1006.4820	1006.5196	-37.35	4	-	11	1	14	K.FTADELRR.I
								2	1039.6278	1038.6205	1038.6550	-33.14	151	-	159	0	16	R.IRPVLTVNK.M
								3	1078.5541	1077.5468	1077.5818	-32.52	2	-	10	1	20	M.VKFTADELR.R
								4	1380.7329	1379.7256	1379.7561	-22.09	713	-	724	0	40	R.VFYASQLTAKPR.L
								5	1807.8856	1806.8783	1806.9224	-24.38	464	-	479	1	21	K.NATLTNEKEVDAHPIR.A
103	ATP-dependent Clp protease ATP-binding subunit clpA-like protein	Medicago truncatula	gi|357520587	102889	162	1.6e-010	31	1	1085.5056	1084.4983	1084.4937	4.24	349	-	356	1	12	K.YRGEFEER.L
								2	1411.7527	1410.7454	1410.7467	-0.89	217	-	229	0	21	R.VLENLGADPTNIR.T
								3	1476.7916	1475.7844	1475.7773	4.79	164	-	177	0	45	R.GSGFVAVEIPFTPR.A
								4	2264.1811	2263.1739	2263.1485	11.2	688	-	709	0	15	K.LIGSPPGYVGYTEGGQLTEAVR.R
104	PREDICTED: chaperone protein ClpC, chloroplastic-like isoform X1	Cicer arietinum	gi|502133386	102968	194	6.8e-014	30	1	1085.5016	1084.4943	1084.4937	0.53	346	-	353	1	10	K.YRGEFEER.L
								2	1158.6333	1157.6260	1157.6292	-2.71	178	-	187	0	23	R.VLELSLEEAR.Q
								3	1411.7564	1410.7491	1410.7467	1.70	214	-	226	0	35	R.VLENLGADPTNIR.T
								4	1476.7886	1475.7813	1475.7773	2.72	161	-	174	0	50	R.GSGFVAVEIPFTPR.A
								5	1959.0514	1958.0441	1958.0374	3.43	632	-	650	0	15	K.NPNRPIASFIFSGPTGVGK.S
								6	2264.1631	2263.1558	2263.1485	3.25	685	-	706	0	7	K.LIGSPPGYVGYTEGGQLTEAVR.R
111	ATP-dependent Clp protease ATP-binding subunit clpA-like protein	Medicago truncatula	gi|357520587	102889	69	0.2	17	1	1029.5719	1028.5646	1028.5614	3.10	308	-	317	0	15	K.TAIAEGLAQR.I
								2	1158.6420	1157.6347	1157.6292	4.78	178	-	187	0	9	R.VLELSLEEAR.Q
								3	1411.7532	1410.7459	1410.7467	-0.55	214	-	226	0	20	R.VLENLGADPTNIR.T
								4	1476.7959	1475.7886	1475.7773	7.68	161	-	174	0	24	R.GSGFVAVEIPFTPR.A
112	Phospholipase D alpha	Medicago truncatula	gi|357455227	92466	297	4.9e-024	25	1	1263.6614	1262.6541	1262.6619	-6.15	500	-	510	0	47	R.SIQDAYINAIR.R
								2	1292.7227	1291.7154	1291.7136	1.41	49	-	59	1	54	K.LYATIDLEKAR.V
								3	1371.7570	1370.7497	1370.7518	-1.51	487	-	499	1	28	K.AGLISGKDNIIDR.S
								4	1419.7653	1418.7580	1418.7630	-3.51	500	-	511	1	44	R.SIQDAYINAIRR.A
								5	1445.7201	1444.7128	1444.7139	-0.78	165	-	176	0	57	K.FPGVPYAFYTQR.Q
								6	1757.9012	1756.8940	1756.8937	0.16	162	-	176	1	34	R.SPKFPGVPYAFYTQR.Q
113	Phospholipase D alpha	Medicago truncatula	gi|357455227	92466	154	6.8e-010	28	1	1024.5352	1023.5279	1023.5212	6.57	655	-	662	0	7	R.FMIYVHAK.M + Oxidation (M)
								2	1263.6927	1262.6855	1262.6619	18.7	500	-	510	0	51	R.SIQDAYINAIR.R
								3	1419.7889	1418.7817	1418.7630	13.2	500	-	511	1	13	R.SIQDAYINAIRR.A
								4	1445.7507	1444.7435	1444.7139	20.4	165	-	176	0	42	K.FPGVPYAFYTQR.Q
117	PREDICTED: eukaryotic translation initiation factor 3 subunit B-like	Cicer arietinum	gi|502132544	82914	225	7.8e-017	29	1	1005.5045	1004.4972	1004.5179	-20.58	258	-	266	0	35	K.LIDFSPGEK.Y
								2	1074.6252	1073.6180	1073.6233	-5.00	285	-	293	0	33	R.VVINIFDVR.T
								3	1220.5962	1219.5889	1219.5873	1.29	438	-	447	0	56	K.STYTGFELFR.I
								4	1348.6940	1347.6867	1347.6823	3.26	437	-	447	1	28	K.KSTYTGFELFR.I
								5	1497.8778	1496.8705	1496.8562	9.57	392	-	404	1	33	R.VSLVQIPSKEELR.Q
								6	1530.8424	1529.8351	1529.8314	2.43	281	-	293	1	2	R.DANRVVINIFDVR.T
								7	1754.0140	1753.0068	1753.0097	-1.70	392	-	406	2	6	R.VSLVQIPSKEELRQK.N
126	Phospholipase D alpha	Medicago truncatula	gi|357455227	92466	138	2.7e-008	25	1	1180.5958	1179.5886	1179.5421	39.4	402	-	410	0	2	R.EPWHDIHSR.L + Trp->Kynurenin (W)
								2	1263.6646	1262.6573	1262.6619	-3.64	500	-	510	0	34	R.SIQDAYINAIR.R
								3	1419.7701	1418.7629	1418.7630	-0.07	500	-	511	1	26	R.SIQDAYINAIRR.A
								4	1445.7315	1444.7242	1444.7139	7.08	165	-	176	0	49	K.FPGVPYAFYTQR.Q
130	sucrose synthase	Arachis hypogaea var. vulgaris	gi|333494282	92874	64	0.73	21	1	1204.6506	1203.6434	1203.6360	6.10	152	-	162	0	11	K.SIGNGVQFLNR.H
								2	1225.6677	1224.6604	1224.6503	8.28	508	-	518	0	17	R.VVHGIDVFDPK.F
								3	1353.7672	1352.7599	1352.7452	10.9	173	-	183	0	16	K.ESLHPLLEFLR.L
132	PREDICTED: sucrose synthase-like isoform X3	Cicer arietinum	gi|502150606	92940	187	3.4e-013	30	1	1193.6079	1192.6006	1192.5838	14.1	784	-	792	0	4	R.YLEMFYALK.Y + Oxidation (M)
								2	1204.6569	1203.6496	1203.6360	11.3	152	-	162	0	45	K.SIGNGVQFLNR.H
								3	1283.7334	1282.7261	1282.7245	1.26	600	-	611	0	24	R.ELVNLVVVAGDR.R
								4	1353.7568	1352.7496	1352.7452	3.22	173	-	183	0	39	K.ESLHPLLEFLR.L
								5	1414.6617	1413.6545	1413.6426	8.42	706	-	717	0	20	K.SGFHIDPYHGER.A
136	PREDICTED: sucrose synthase-like isoform X3	Cicer arietinum	gi|502150606	92940	191	2e-013	29	1	1193.6235	1192.6163	1192.5838	27.2	784	-	792	0	27	R.YLEMFYALK.Y + Oxidation (M)
								2	1204.6539	1203.6467	1203.6360	8.84	152	-	162	0	47	K.SIGNGVQFLNR.H
								3	1414.6578	1413.6506	1413.6426	5.66	706	-	717	0	39	K.SGFHIDPYHGER.A
								4	1740.9334	1739.9261	1739.9431	-9.78	152	-	167	1	9	K.SIGNGVQFLNRHLSAK.L
137	sucrose synthase	Medicago falcata	gi|145687787	92769	147	4.9e-007	32	1	1193.6167	1192.6094	1192.5838	21.5	783	-	791	0	17	R.YLEMFYALK.Y + Oxidation (M)
								2	1283.7360	1282.7287	1282.7245	3.26	599	-	610	0	39	R.ELVNLVVVAGDR.R
								3	1414.6588	1413.6515	1413.6426	6.35	705	-	716	0	17	K.SGFHIDPYHGER.A
138	nodule-enhanced sucrose synthase	Cicer arietinum	gi|332367442	93008	237	3.4e-018	29	1	1193.6123	1192.6050	1192.5838	17.8	784	-	792	0	18	R.YLEMFYALK.Y + Oxidation (M)
								2	1204.6596	1203.6523	1203.6360	13.5	152	-	162	0	59	K.SIGNGVQFLNR.H
								3	1353.7575	1352.7502	1352.7452	3.67	173	-	183	0	41	K.ESLHPLLEFLR.L
								4	1414.6615	1413.6542	1413.6426	8.25	706	-	717	0	16	K.SGFHIDPYHGER.A
								5	2155.0632	2154.0560	2154.0382	8.25	489	-	507	0	37	K.DTVGQYESHTAFTLPGLYR.V
140	Methionine synthase	Medicago truncatula	gi|357508781	83418	338	2.7e-028	20	1	1193.6332	1192.6259	1192.6452	-16.16	665	-	674	1	26	R.SDEKLLSVFR.E
								2	1411.7933	1410.7861	1410.7831	2.12	587	-	600	0	75	K.GGIGVIQIDEAALR.E
								3	1728.9470	1727.9397	1727.9393	0.28	512	-	526	0	66	R.CVKPPIIYGDVSRPK.A
								4	2043.0440	2042.0367	2042.0222	7.11	675	-	694	0	138	R.EGVVYGAGIGPGVYDIHSPR.I
142	Methionine synthase	Medicago truncatula	gi|357508781	83418	277	3.4e-022	17	1	1193.6333	1192.6260	1192.6452	-16.06	665	-	674	1	8	R.SDEKLLSVFR.E
								2	1411.8098	1410.8025	1410.7831	13.8	587	-	600	0	56	K.GGIGVIQIDEAALR.E
								3	1728.9531	1727.9459	1727.9393	3.82	512	-	526	0	46	R.CVKPPIIYGDVSRPK.A
								4	2043.0499	2042.0427	2042.0222	10.0	675	-	694	0	146	R.EGVVYGAGIGPGVYDIHSPR.I
144	nodule-enhanced sucrose synthase	Cicer arietinum	gi|332367442	93008	275	5.4e-022	32	1	1204.6528	1203.6456	1203.6360	7.92	152	-	162	0	52	K.SIGNGVQFLNR.H
								2	1225.6520	1224.6447	1224.6503	-4.57	508	-	518	0	35	R.VVHGIDVFDPK.F
								3	1283.7310	1282.7237	1282.7245	-0.64	600	-	611	0	33	R.ELVNLVVVAGDR.R
								4	1353.7560	1352.7487	1352.7452	2.58	173	-	183	0	38	K.ESLHPLLEFLR.L
								5	1387.7007	1386.6934	1386.6926	0.60	338	-	350	0	14	R.LLPDAVGTTCGQR.L
								6	1414.6563	1413.6490	1413.6426	4.54	706	-	717	0	26	K.SGFHIDPYHGER.A
								7	2155.0525	2154.0452	2154.0382	3.26	489	-	507	0	1	K.DTVGQYESHTAFTLPGLYR.V
151	heat shock protein 90-1	Glycine max	gi|351726363	80700	180	2.5e-012	24	1	1237.6240	1236.6167	1236.6251	-6.77	317	-	326	1	34	K.RAPFDLFDTR.K
								2	1256.6996	1255.6923	1255.6884	3.08	88	-	99	0	43	K.ADLVNNLGTIAR.S
								3	1527.8119	1526.8046	1526.7940	6.94	358	-	371	0	56	K.GIVDSEDLPLNISR.E
								4	1583.7981	1582.7908	1582.7839	4.40	441	-	454	1	17	K.SGDELTSLKDYVTR.M
155	Methionine synthase	Medicago truncatula	gi|357508777	89080	72	0.12	15	1	1193.6364	1192.6291	1192.6452	-13.50	715	-	724	1	16	R.SDEKLLSVFR.E
								2	1411.7878	1410.7806	1410.7831	-1.77	637	-	650	0	25	K.GGIGVIQIDEAALR.E
								3	2043.0411	2042.0339	2042.0222	5.73	725	-	744	0	19	R.EGVVYGAGIGPGVYDIHSPR.I
159	Methionine synthase	Medicago truncatula	gi|357508781	83418	165	5.4e-011	19	1	1138.5949	1137.5876	1137.5917	-3.63	447	-	455	1	7	K.KISEEEYIK.A
								2	1193.6353	1192.6280	1192.6452	-14.42	665	-	674	1	19	R.SDEKLLSVFR.E
								3	1411.7896	1410.7823	1410.7831	-0.56	587	-	600	0	39	K.GGIGVIQIDEAALR.E
								4	1728.9421	1727.9349	1727.9393	-2.54	512	-	526	0	6	R.CVKPPIIYGDVSRPK.A
								5	2043.0391	2042.0318	2042.0222	4.71	675	-	694	0	71	R.EGVVYGAGIGPGVYDIHSPR.I
160	Methionine synthase	Medicago truncatula	gi|357508781	83418	214	9.8e-016	23	1	1411.8005	1410.7933	1410.7831	7.23	587	-	600	0	70	K.GGIGVIQIDEAALR.E
								2	2043.0416	2042.0344	2042.0222	5.97	675	-	694	0	89	R.EGVVYGAGIGPGVYDIHSPR.I
								3	2438.4260	2437.4188	2437.3944	9.98	416	-	437	1	13	K.KLNLPILPTTTIGSFPQTVELR.R
163	Methionine synthase	Medicago truncatula	gi|86096754	21670	146	5e-008	14	1	1193.6633	1192.6561	1192.6452	9.12	113	-	122	1	17	R.SDEKLLSVFR.E
								2	1411.8037	1410.7964	1410.7831	9.48	35	-	48	0	43	K.GGIGVIQIDEAALR.E
								3	1485.8025	1484.7952	1484.7834	7.94	143	-	155	1	20	R.IPSTEEIADRINK.M
								4	2043.0421	2042.0348	2042.0222	6.21	123	-	142	0	21	R.EGVVYGAGIGPGVYDIHSPR.I
168	Methionine synthase	Medicago truncatula	gi|357508781	83418	320	1.7e-026	24	1	1193.6555	1192.6482	1192.6452	2.58	665	-	674	1	49	R.SDEKLLSVFR.E
								2	1411.8009	1410.7936	1410.7831	7.48	587	-	600	0	87	K.GGIGVIQIDEAALR.E
								3	1728.9503	1727.9430	1727.9393	2.19	512	-	526	0	36	R.CVKPPIIYGDVSRPK.A
								4	2043.0422	2042.0350	2042.0222	6.27	675	-	694	0	114	R.EGVVYGAGIGPGVYDIHSPR.I
169	Methionine synthase	Medicago truncatula	gi|357508781	83418	368	2.7e-031	26	1	1193.6552	1192.6479	1192.6452	2.27	665	-	674	1	52	R.SDEKLLSVFR.E
								2	1411.7987	1410.7914	1410.7831	5.93	587	-	600	0	76	K.GGIGVIQIDEAALR.E
								3	1728.9491	1727.9418	1727.9393	1.49	512	-	526	0	38	R.CVKPPIIYGDVSRPK.A
								4	2043.0354	2042.0281	2042.0222	2.92	675	-	694	0	117	R.EGVVYGAGIGPGVYDIHSPR.I
								5	2310.3127	2309.3055	2309.2995	2.59	417	-	437	0	45	K.LNLPILPTTTIGSFPQTVELR.R
170	Methionine synthase	Medicago truncatula	gi|357508781	83418	99	0.0002	20	1	1010.5065	1009.4992	1009.4968	2.42	448	-	455	0	6	K.ISEEEYIK.A
								2	1193.6433	1192.6360	1192.6452	-7.66	665	-	674	1	7	R.SDEKLLSVFR.E
								3	1411.8009	1410.7936	1410.7831	7.48	587	-	600	0	31	K.GGIGVIQIDEAALR.E
								4	2043.0389	2042.0317	2042.0222	4.66	675	-	694	0	31	R.EGVVYGAGIGPGVYDIHSPR.I
171	Methionine synthase	Medicago truncatula	gi|357508781	83418	221	2e-016	25	1	1193.6620	1192.6547	1192.6452	8.00	665	-	674	1	15	R.SDEKLLSVFR.E
								2	1411.8024	1410.7951	1410.7831	8.53	587	-	600	0	47	K.GGIGVIQIDEAALR.E
								3	1728.9359	1727.9286	1727.9393	-6.15	512	-	526	0	37	R.CVKPPIIYGDVSRPK.A
								4	2043.0477	2042.0405	2042.0222	8.96	675	-	694	0	81	R.EGVVYGAGIGPGVYDIHSPR.I
173	Methionine synthase	Medicago truncatula	gi|357508781	83418	243	8.6e-019	25	1	1193.6445	1192.6373	1192.6452	-6.64	665	-	674	1	24	R.SDEKLLSVFR.E
								2	1411.7991	1410.7918	1410.7831	6.19	587	-	600	0	49	K.GGIGVIQIDEAALR.E
								3	1728.9473	1727.9400	1727.9393	0.43	512	-	526	0	34	R.CVKPPIIYGDVSRPK.A
								4	2043.0409	2042.0336	2042.0222	5.61	675	-	694	0	93	R.EGVVYGAGIGPGVYDIHSPR.I
175	Methionine synthase	Medicago truncatula	gi|357508781	83418	291	1.4e-023	24	1	1411.8029	1410.7956	1410.7831	8.87	587	-	600	0	64	K.GGIGVIQIDEAALR.E
								2	1728.9450	1727.9377	1727.9393	-0.91	512	-	526	0	46	R.CVKPPIIYGDVSRPK.A
								3	2043.0446	2042.0373	2042.0222	7.41	675	-	694	0	123	R.EGVVYGAGIGPGVYDIHSPR.I
								4	2310.3225	2309.3152	2309.2995	6.82	417	-	437	0	25	K.LNLPILPTTTIGSFPQTVELR.R
			gi|297828850					1	1485.7936	1484.7863	1484.7834	1.93	705	-	717	1	39	R.IPSTEEIADRINK.M
176	Methionine synthase	Medicago truncatula	gi|357508777	89080	45	54	17	1	1411.7937	1410.7864	1410.7831	2.38	637	-	650	0	21	K.GGIGVIQIDEAALR.E
								2	1728.9475	1727.9402	1727.9393	0.57	562	-	576	0	3	R.CVKPPIIYGDVSRPK.A
								3	2043.0291	2042.0218	2042.0222	-0.19	725	-	744	0	6	R.EGVVYGAGIGPGVYDIHSPR.I
177	Methionine synthase	Medicago truncatula	gi|357508781	83418	81	0.014	11	1	1411.8041	1410.7968	1410.7831	9.74	587	-	600	0	35	K.GGIGVIQIDEAALR.E
								2	2043.0421	2042.0348	2042.0222	6.21	675	-	694	0	42	R.EGVVYGAGIGPGVYDIHSPR.I
178	Methionine synthase	Medicago truncatula	gi|357508777	89080	293	8.6e-024	27	1	1193.5923	1192.5850	1192.6452	-50.44	715	-	724	1	41	R.SDEKLLSVFR.E
								2	1411.7345	1410.7272	1410.7831	-39.58	637	-	650	0	68	K.GGIGVIQIDEAALR.E
								3	1728.8794	1727.8721	1727.9393	-38.86	562	-	576	0	38	R.CVKPPIIYGDVSRPK.A
								4	2042.9703	2041.9631	2042.0222	-28.94	725	-	744	0	105	R.EGVVYGAGIGPGVYDIHSPR.I
180	Methionine synthase	Medicago truncatula	gi|357508777	89080	526	6.2e-047	28	1	1193.6534	1192.6462	1192.6452	0.83	715	-	724	1	54	R.SDEKLLSVFR.E
								2	1411.7975	1410.7902	1410.7831	5.07	637	-	650	0	105	K.GGIGVIQIDEAALR.E
								3	2043.0366	2042.0293	2042.0222	3.52	725	-	744	0	177	R.EGVVYGAGIGPGVYDIHSPR.I
								4	2438.4202	2437.4129	2437.3944	7.57	466	-	487	1	129	K.KLNLPILPTTTIGSFPQTVELR.R
181	Methionine synthase	Medicago truncatula	gi|357508781	83418	323	1.2e-026	23	1	1193.6504	1192.6431	1192.6452	-1.73	665	-	674	1	54	R.SDEKLLSVFR.E
								2	1411.7976	1410.7903	1410.7831	5.15	587	-	600	0	77	K.GGIGVIQIDEAALR.E
								3	2043.0436	2042.0363	2042.0222	6.93	675	-	694	0	104	R.EGVVYGAGIGPGVYDIHSPR.I
								4	2438.4260	2437.4188	2437.3944	9.98	416	-	437	1	41	K.KLNLPILPTTTIGSFPQTVELR.R
183	Methionine synthase	Medicago truncatula	gi|357508777	89080	59	2.1	14	1	1193.6501	1192.6429	1192.6452	-1.93	715	-	724	1	3	R.SDEKLLSVFR.E
								2	1411.7877	1410.7804	1410.7831	-1.86	637	-	650	0	18	K.GGIGVIQIDEAALR.E
								3	2043.0406	2042.0334	2042.0222	5.49	725	-	744	0	23	R.EGVVYGAGIGPGVYDIHSPR.I
185	Methionine synthase	Medicago truncatula	gi|357508777	89080	625	5.4e-057	36	1	1123.5203	1122.5130	1122.5822	-61.67	327	-	336	0	62	K.WIFAGVVDGR.N + Trp->Kynurenin (W)
								2	1411.7189	1410.7116	1410.7831	-50.66	637	-	650	0	119	K.GGIGVIQIDEAALR.E
								3	1728.8658	1727.8586	1727.9393	-46.70	562	-	576	0	95	R.CVKPPIIYGDVSRPK.A
								4	2042.9451	2041.9378	2042.0222	-41.31	725	-	744	0	163	R.EGVVYGAGIGPGVYDIHSPR.I
								5	2310.2134	2309.2061	2309.2995	-40.44	467	-	487	0	131	K.LNLPILPTTTIGSFPQTVELR.R
187	Methionine synthase	Medicago truncatula	gi|357508777	89080	634	6.8e-058	32	1	1119.5332	1118.5259	1118.5873	-54.87	327	-	336	0	64	K.WIFAGVVDGR.N
								2	1411.7228	1410.7155	1410.7831	-47.89	637	-	650	0	120	K.GGIGVIQIDEAALR.E
								3	1728.8713	1727.8641	1727.9393	-43.51	562	-	576	0	103	R.CVKPPIIYGDVSRPK.A
								4	2042.9510	2041.9438	2042.0222	-38.38	725	-	744	0	194	R.EGVVYGAGIGPGVYDIHSPR.I
								5	2310.2197	2309.2125	2309.2995	-37.69	467	-	487	0	106	K.LNLPILPTTTIGSFPQTVELR.R
188	Methionine synthase	Medicago truncatula	gi|357508777	89080	749	2.2e-069	36	1	1123.5337	1122.5264	1122.5822	-49.71	327	-	336	0	56	K.WIFAGVVDGR.N + Trp->Kynurenin (W)
								2	1411.7340	1410.7267	1410.7831	-39.93	637	-	650	0	125	K.GGIGVIQIDEAALR.E
								3	1728.8823	1727.8750	1727.9393	-37.16	562	-	576	0	80	R.CVKPPIIYGDVSRPK.A
								4	2042.9670	2041.9598	2042.0222	-30.55	725	-	744	0	181	R.EGVVYGAGIGPGVYDIHSPR.I
								5	2310.2383	2309.2310	2309.2995	-29.65	467	-	487	0	134	K.LNLPILPTTTIGSFPQTVELR.R
								6	2438.3342	2437.3270	2437.3944	-27.69	466	-	487	1	123	K.KLNLPILPTTTIGSFPQTVELR.R
189	Methionine synthase	Medicago truncatula	gi|357508777	89080	734	6.8e-068	36	1	1411.7398	1410.7325	1410.7831	-35.86	637	-	650	0	117	K.GGIGVIQIDEAALR.E
								2	1728.8827	1727.8754	1727.9393	-36.95	562	-	576	0	95	R.CVKPPIIYGDVSRPK.A
								3	2042.9681	2041.9609	2042.0222	-30.02	725	-	744	0	185	R.EGVVYGAGIGPGVYDIHSPR.I
								4	2310.2405	2309.2332	2309.2995	-28.70	467	-	487	0	131	K.LNLPILPTTTIGSFPQTVELR.R
								5	2438.3328	2437.3255	2437.3944	-28.29	466	-	487	1	150	K.KLNLPILPTTTIGSFPQTVELR.R
191	Acyl-peptide hydrolase-like protein	Medicago truncatula	gi|502128720	81150	109	0.21	18	1	1012.4819	1011.4747	1011.4734	1.27	494	-	503	0	43	K.SHGGPTAETR.G
								2	1387.7451	1386.7378	1386.7467	-6.38	69	-	82	1	8	K.SPITADVVSGASKR.L
								3	1886.9482	1885.9410	1885.9323	4.61	671	-	687	0	23	K.GVPVALVEYEGEQHGFR.K
								4	2125.0693	2124.0621	2124.0528	4.37	224	-	242	1	20	K.DVKEPEVLVGGSDFYAFPR.V
192	PREDICTED: heat shock cognate 70 kDa protein 2-like	Cicer arietinum	gi|502102600	71295	182	1.1e-012	22	1	1197.6728	1196.6656	1196.6877	-18.50	164	-	175	0	29	K.DAGVIAGLNVLR.I
								2	1294.5975	1293.5903	1293.6176	-21.14	243	-	252	0	1	R.MVNHFVQEFK.R + Oxidation (HW)
								3	1426.7721	1425.7648	1425.7576	5.04	335	-	348	0	8	K.STVHDVVLVGGSTR.I
								4	1473.6868	1472.6795	1472.6783	0.78	40	-	52	0	69	R.TTPSYVAFTDSER.L
								5	1680.8322	1679.8249	1679.8267	-1.11	145	-	159	0	29	K.NAVVTVPAYFNDSQR.Q
								6	1787.9856	1786.9783	1786.9828	-2.53	176	-	192	1	23	R.IINEPTAAAIAYGLDKK.A
195	Protein disulfide isomerase L-2	Medicago truncatula	gi|86095745	21218	361	1.6e-029	21	1	1077.5660	1076.5588	1076.5614	-2.49	161	-	170	0	36	K.VLAFTANDAR.K
								2	1139.5962	1138.5889	1138.6022	-11.71	117	-	126	0	51	K.FISVFQEAAK.F
								3	1205.6536	1204.6463	1204.6564	-8.40	161	-	171	1	13	K.VLAFTANDARK.F
								4	1444.7974	1443.7901	1443.7973	-5.00	91	-	103	1	73	R.ESAPVIFESPIKK.Q
								5	1906.9773	1905.9700	1905.9836	-7.14	22	-	38	0	26	K.LEDGVNFYQTVIPNVAK.L
								6	2136.1843	2135.1771	2135.1739	1.49	71	-	90	1	40	K.AAIANFVSSNKLPLVSTFTR.E
204	PREDICTED: oligopeptidase A-like	Cicer arietinum	gi|502162590	89436	104	6.8e-005	21	1	1205.6631	1204.6558	1204.6604	-3.85	763	-	772	0	48	K.APLEVFVQFR.G
								2	1224.6569	1223.6496	1223.6622	-10.32	773	-	783	1	35	R.GREPTPDALLR.H
								3	1365.7271	1364.7198	1364.7452	-18.64	196	-	207	0	9	R.LGQSKPLYNAFK.A
206	PREDICTED: oligopeptidase A-like	Cicer arietinum	gi|502162590	89436	84	0.0062	17	1	1205.6738	1204.6666	1204.6604	5.07	763	-	772	0	35	K.APLEVFVQFR.G
								2	1224.6663	1223.6590	1223.6622	-2.64	773	-	783	1	10	R.GREPTPDALLR.H
								3	1273.6658	1272.6585	1272.6714	-10.14	659	-	669	0	20	K.FATVDLELHTK.Y
207	PREDICTED: oligopeptidase A-like	Cicer arietinum	gi|502162590	89436	91	1.4e-003	10	1	1205.6672	1204.6600	1204.6604	-0.40	763	-	772	0	38	K.APLEVFVQFR.G
								2	1224.6620	1223.6547	1223.6622	-6.13	773	-	783	1	36	R.GREPTPDALLR.H
208	PREDICTED: oligopeptidase A-like	Cicer arietinum	gi|502162590	89436	158	3.9e-010	20	1	1205.6581	1204.6508	1204.6604	-8.00	763	-	772	0	40	K.APLEVFVQFR.G
								2	1224.6617	1223.6545	1223.6622	-6.34	773	-	783	1	18	R.GREPTPDALLR.H
								3	1273.6467	1272.6395	1272.6714	-25.10	659	-	669	0	24	K.FATVDLELHTK.Y
								4	1365.7328	1364.7255	1364.7452	-14.43	196	-	207	0	59	R.LGQSKPLYNAFK.A
209	PREDICTED: oligopeptidase A-like	Cicer arietinum	gi|502162590	89436	90	0.0023	13	1	1205.6498	1204.6425	1204.6604	-14.89	763	-	772	0	40	K.APLEVFVQFR.G
								2	1224.6658	1223.6585	1223.6622	-3.04	773	-	783	1	32	R.GREPTPDALLR.H
								3	1365.7299	1364.7226	1364.7452	-16.58	196	-	207	0	27	R.LGQSKPLYNAFK.A
222	Transketolase	Medicago truncatula	gi|357469713	63317	154	6.8e-010	15	1	1285.6263	1284.6191	1284.6350	-12.42	162	-	173	0	31	K.FTTTIGYGSPNK.S
								2	1377.6764	1376.6691	1376.6684	0.50	174	-	187	0	30	K.SNSYSVHGSALGAK.E
								3	1615.8336	1614.8263	1614.8253	0.64	260	-	274	0	78	K.ALPTYTPEIPADATR.N
235	Transketolase	Medicago truncatula	gi|357469713	63317	131	1.4e-007	14	1	1285.6320	1284.6247	1284.6350	-8.05	162	-	173	0	30	K.FTTTIGYGSPNK.S
								2	1377.6820	1376.6747	1376.6684	4.58	174	-	187	0	26	K.SNSYSVHGSALGAK.E
								3	1615.8462	1614.8389	1614.8253	8.42	260	-	274	0	60	K.ALPTYTPEIPADATR.N
	PREDICTED: threonine--tRNA ligase, mitochondrial-like	Glycine max	gi|356501560	82513	105	5.4e-005	26	1	1061.5590	1060.5517	1060.5454	5.90	429	-	437	0	30	R.FADFGVLHR.N
								2	1175.6273	1174.6200	1174.5942	22.0	438	-	449	0	11	R.NEASGALSGLTR.V
								3	1196.6372	1195.6299	1195.6350	-4.21	258	-	268	0	18	R.GPHIPNTSFVK.A
								4	1967.8833	1966.8760	1966.8657	5.25	634	-	650	0	8	R.DQIHQAGYYVDADTTDR.K
237	Transketolase	Medicago truncatula	gi|357469713	63317	267	3.4e-021	20	1	1012.6204	1011.6131	1011.6189	-5.67	430	-	438	0	35	K.RPSILALSR.Q
								2	1377.6726	1376.6653	1376.6684	-2.25	174	-	187	0	79	K.SNSYSVHGSALGAK.E
								3	1414.6757	1413.6684	1413.6776	-6.53	527	-	539	0	9	R.VSIEAGSTFGWEK.I + Trp->Kynurenin (W)
								4	1615.8347	1614.8274	1614.8253	1.32	260	-	274	0	67	K.ALPTYTPEIPADATR.N
								5	1021.5549	1020.5476	1020.5491	-1.52	84	-	92	0	15	R.FLAIDSVEK.A
238	Transketolase	Medicago truncatula	gi|357469713	63317	281	1.4e-022	19	1	1012.6216	1011.6143	1011.6189	-4.52	430	-	438	0	27	K.RPSILALSR.Q
								2	1285.6326	1284.6253	1284.6350	-7.57	162	-	173	0	52	K.FTTTIGYGSPNK.S
								3	1377.6632	1376.6559	1376.6684	-9.07	174	-	187	0	72	K.SNSYSVHGSALGAK.E
								4	1414.6732	1413.6659	1413.6776	-8.25	527	-	539	0	29	R.VSIEAGSTFGWEK.I + Trp->Kynurenin (W)
								5	1615.8381	1614.8309	1614.8253	3.43	260	-	274	0	72	K.ALPTYTPEIPADATR.N
243	Heat shock protein Hsp70	Medicago truncatula	gi|87241037	71445	177	3.4e-012	17	1	1294.5900	1293.5827	1293.6176	-26.98	243	-	252	0	36	R.MVNHFVQEFK.R + Oxidation (M)
								2	1374.5891	1373.5818	1373.6033	-15.66	546	-	556	0	4	K.NALENYAYNMR.N + Oxidation (M)
								3	1473.7134	1472.7061	1472.6783	18.8	40	-	52	0	18	R.TTPSYVAFTDSER.L
								4	1680.8384	1679.8311	1679.8267	2.60	145	-	159	0	26	K.NAVVTVPAYFNDSQR.Q
								5	1787.9758	1786.9686	1786.9828	-8.00	176	-	192	1	54	R.IINEPTAAAIAYGLDKK.A
								6	1197.6685	1196.6612	1196.6877	-22.17	164	-	175	0	22	K.DAGVIAGLNVLR.I
245	PREDICTED: heat shock cognate 70 kDa protein 2-like	Cicer arietinum	gi|502102600	71295	382	1.6e-032	32	1	1197.6947	1196.6874	1196.6877	-0.24	164	-	175	0	48	K.DAGVIAGLNVLR.I
								2	1294.6137	1293.6064	1293.6176	-8.68	243	-	252	0	25	R.MVNHFVQEFK.R + Oxidation (M)
								3	1390.6218	1389.6146	1389.5983	11.7	546	-	556	0	13	K.NSLENYAYNMR.N + Oxidation (M)
								4	1473.7192	1472.7120	1472.6783	22.8	40	-	52	0	57	R.TTPSYVAFTDSER.L
								5	1556.7351	1555.7278	1555.7453	-11.22	306	-	317	1	0	R.ARFEELNMDLFR.K + Oxidation (M)
								6	1680.8484	1679.8411	1679.8267	8.56	145	-	159	0	57	K.NAVVTVPAYFNDSQR.Q
								7	1787.9865	1786.9792	1786.9828	-2.06	176	-	192	1	102	R.IINEPTAAAIAYGLDKK.A
247	PREDICTED: actin-101-like	Glycine max	gi|356558578	41797	232	3.3e-020	15	1	1212.7134	1211.7061	1211.7139	-6.41	31	-	41	0	28	R.AVFPSIIGRPR.H
								2	1763.8801	1762.8729	1762.8737	-0.50	241	-	256	0	131	K.SYELPDGQVITIGSER.F
								3	2295.2542	2294.2469	2294.2382	3.77	98	-	118	1	19	R.VAPEEHPVLLTEAPLNPKANR.E
								4	2452.2239	2451.2166	2451.2129	1.51	234	-	256	1	100	K.SSSAVEKSYELPDGQVITIGSER.F
								5	2552.3875	2551.3802	2551.3758	1.72	98	-	120	2	16	R.VAPEEHPVLLTEAPLNPKANREK.M
248	PREDICTED: heat shock cognate 70 kDa protein 2-like	Cicer arietinum	gi|502102600	71295	323	1.2e-026	31	1	1197.6924	1196.6851	1196.6877	-2.18	164	-	175	0	44	K.DAGVIAGLNVLR.I
								2	1294.6047	1293.5975	1293.6176	-15.56	243	-	252	0	28	R.MVNHFVQEFK.R + Oxidation (M)
								3	1390.6184	1389.6111	1389.5983	9.26	546	-	556	0	1	K.NSLENYAYNMR.N + Oxidation (M)
								4	1473.7117	1472.7044	1472.6783	17.7	40	-	52	0	47	R.TTPSYVAFTDSER.L
								5	1680.8435	1679.8362	1679.8267	5.65	145	-	159	0	49	K.NAVVTVPAYFNDSQR.Q
								6	1787.9753	1786.9681	1786.9828	-8.27	176	-	192	1	70	R.IINEPTAAAIAYGLDKK.A
249	PREDICTED: heat shock cognate 70 kDa protein 2-like	Cicer arietinum	gi|502102600	71295	415	7.8e-036	32	1	1197.6907	1196.6834	1196.6877	-3.61	164	-	175	0	42	K.DAGVIAGLNVLR.I
								2	1294.6041	1293.5969	1293.6176	-16.04	243	-	252	0	35	R.MVNHFVQEFK.R + Oxidation (M)
								3	1390.6093	1389.6020	1389.5983	2.67	546	-	556	0	5	K.NSLENYAYNMR.N + Oxidation (M)
								4	1473.7078	1472.7005	1472.6783	15.0	40	-	52	0	66	R.TTPSYVAFTDSER.L
								5	1556.7301	1555.7228	1555.7453	-14.44	306	-	317	1	11	R.ARFEELNMDLFR.K + Oxidation (M)
								6	1680.8442	1679.8370	1679.8267	6.09	145	-	159	0	55	K.NAVVTVPAYFNDSQR.Q
								7	1787.9861	1786.9788	1786.9828	-2.26	176	-	192	1	110	R.IINEPTAAAIAYGLDKK.A
270	Stress-induced-phosphoprotein	Medicago truncatula	gi|357481949	65668	182	1.6e-012	19	1	1236.6473	1235.6401	1235.6550	-12.11	154	-	163	0	28	R.VYLQQPDFVK.M
								2	1316.7304	1315.7231	1315.6772	34.9	544	-	554	0	13	R.QVLVDFQENPK.A
								3	1616.8353	1615.8281	1615.8165	7.12	510	-	523	2	9	R.TSRGDVTPEELKER.Q
								4	1736.8420	1735.8348	1735.8264	4.79	279	-	293	0	100	K.ALELDDEDVSFLTNR.A
271	Stress-induced-phosphoprotein	Medicago truncatula	gi|357481949	65668	157	4.9e-007	12	1	1316.7296	1315.7223	1315.6772	34.3	544	-	554	0	39	R.QVLVDFQENPK.A
								2	1736.8466	1735.8393	1735.8264	7.40	279	-	293	0	90	K.ALELDDEDVSFLTNR.A
278	Stress-induced-phosphoprotein	Medicago truncatula	gi|357481949	65668	90	0.0019	16	1	1236.6346	1235.6274	1235.6550	-22.39	154	-	163	0	4	R.VYLQQPDFVK.M
								2	1334.7255	1333.7182	1333.7428	-18.45	184	-	195	0	10	R.VMQAFGVLLNVK.I + Oxidation (M)
								3	1736.8298	1735.8226	1735.8264	-2.24	279	-	293	0	62	K.ALELDDEDVSFLTNR.A
279	Stress-induced-phosphoprotein	Medicago truncatula	gi|357481949	65668	158	3.9e-010	20	1	1236.6414	1235.6341	1235.6550	-16.95	154	-	163	0	26	R.VYLQQPDFVK.M
								2	1736.8401	1735.8328	1735.8264	3.67	279	-	293	0	96	K.ALELDDEDVSFLTNR.A
283	Heat shock protein	Medicago truncatula	gi|357476131	72478	134	6.8e-008	19	1	1140.6735	1139.6662	1139.6662	-0.05	95	-	105	1	4	K.GELLVGTPAKR.Q
								2	1532.8538	1531.8465	1531.8358	6.97	346	-	358	1	24	R.SKFEALVNNLIER.T
								3	1550.8109	1549.8036	1549.7889	9.51	187	-	200	0	51	K.AVVTVPAYFNDAQR.Q
								4	1793.9010	1792.8937	1792.8956	-1.02	466	-	482	0	24	K.SQVFSTAADNQTQVGIK.V
288	PREDICTED: luminal-binding protein 5	Glycine max	gi|356523657	73660	279	3.1e-022	24	1	1473.7346	1472.7273	1472.7835	-38.11	360	-	373	0	37	K.SQIDEIVLVGGSTR.I
								2	1523.7581	1522.7508	1522.7528	-1.33	331	-	342	1	48	R.ARFEELNNDLFR.K
								3	1580.9104	1579.9031	1579.9086	-3.47	486	-	500	1	60	R.LLGKFDLSGIPPAPR.G
								4	1651.8572	1650.8499	1650.8478	1.30	331	-	343	2	8	R.ARFEELNNDLFRK.T
								5	1787.9844	1786.9771	1786.9828	-3.21	204	-	220	1	76	R.IINEPTAAAIAYGLDKK.G
291	PREDICTED: V-type proton ATPase catalytic subunit A-like	Cicer arietinum	gi|502149512	68930	528	3.9e-047	33	1	1590.7791	1589.7718	1589.7587	8.25	605	-	617	0	91	K.FNQLHEDLTNGFR.N
								2	1733.8876	1732.8803	1732.8672	7.57	328	-	342	0	86	R.EASIYTGITLAEYFR.D
								3	1801.9501	1800.9428	1800.9271	8.72	547	-	561	0	57	R.NIIHFFNLANQAVER.G + Oxidation (HW)
								4	1811.8557	1810.8484	1810.8559	-4.15	369	-	385	0	13	R.LAEMPADSGYPAYLAAR.L + Oxidation (M)
								5	2002.0386	2001.0313	2001.0418	-5.27	586	-	604	1	98	R.LVSQKFEDPAEGEAALVAK.F
								6	2086.8894	2085.8821	2085.8837	-0.75	10	-	26	1	19	R.MTTFEDSEKESEYGYVR.K + Oxidation (M)
								7	2455.1633	2454.1561	2454.1379	7.38	461	-	480	0	63	K.YSTALESFYEQFDPDFINIR.T
293	Hypothetical protein	Trifolium pratense	gi|84468432	50688	226	6.2e-017	15	1	1454.6925	1453.6852	1453.7606	-51.82	106	-	117	0	33	K.FVQTFFLAPQEK.G
								2	2281.0349	2280.0276	2280.0910	-27.78	332	-	351	1	130	R.NLPGDITEAEIEEEFKSFGR.I
								3	3147.4907	3146.4834	3146.5534	-22.23	272	-	300	0	39	K.SAPPPSDFNHVTQPAVQQSVVQPAFQQSR.S
	hypothetical protein AALP_AA4G218800	Arabis alpina	gi|674244379	66757	103	0.00012	22	1	1473.6821	1472.6749	1472.6783	-2.37	40	-	52	0	26	R.TTPSYVAFTDSER.L
								2	1680.7828	1679.7756	1679.8267	-30.46	145	-	159	0	35	K.NAVVTVPAYFNDSQR.Q
300	endoplasmic reticulum HSC70-cognate binding protein precursor	Glycine max	gi|2642238	73822	363	1.2e-030	26	1	1155.6029	1154.5956	1154.6408	-39.08	192	-	203	0	40	K.DAGVIAGLNVAR.I
								2	1473.7090	1472.7017	1472.7835	-55.52	360	-	373	0	79	K.SQIDEIVLVGGSTR.I
								3	1523.7003	1522.6930	1522.7528	-39.25	331	-	342	1	47	R.ARFEELNNDLFR.K
								4	1580.8557	1579.8484	1579.9086	-38.08	486	-	500	1	83	R.LLGKFDLSGIPPAPR.G
								5	1651.7896	1650.7823	1650.8478	-39.67	331	-	343	2	39	R.ARFEELNNDLFRK.T
301	PREDICTED: luminal-binding protein 5	Glycine max	gi|356523657	73660	96	0.0061	13	1	1473.7260	1472.7187	1472.7835	-44.00	360	-	373	0	33	K.SQIDEIVLVGGSTR.I
								2	1580.8580	1579.8508	1579.9086	-36.61	486	-	500	1	34	R.LLGKFDLSGIPPAPR.G
302	Malic enzyme	Medicago truncatula	gi|357520877	65638	224	9.8e-017	18	1	1050.5557	1049.5484	1049.5505	-2.05	64	-	72	1	11	K.GLAFTEKER.D
								2	1315.7230	1314.7157	1314.7143	1.07	181	-	192	0	35	R.SIQVIVVTDGER.I
								3	1352.7225	1351.7153	1351.7136	1.24	239	-	249	0	93	K.LLNDEFYIGLR.Q
								4	2021.1295	2020.1222	2020.1105	5.80	559	-	576	0	47	K.AYELGLATHLPRPENLVK.Y
307	Formate-tetrahydrofolate ligase	Medicago truncatula	gi|657406120	75242	153	1.2e-009	23	1	1004.4410	1003.4337	1003.4433	-9.59	252	-	259	0	1	R.SFSDVMFR.R + Oxidation (M)
								2	1160.5469	1159.5396	1159.5444	-4.17	251	-	259	1	2	K.RSFSDVMFR.R + Oxidation (M)
								3	1511.8707	1510.8635	1510.8620	0.96	643	-	656	1	25	K.GAPTGFILPIRDVR.A
								4	1762.9600	1761.9527	1761.9447	4.51	451	-	466	0	16	R.YSGLTPQCAIIVATIR.A
								5	1845.9150	1844.9078	1844.8904	9.39	269	-	284	1	64	K.TNPDDLTPEEVNKFAR.L
								6	1160.5469	1159.5396	1159.5768	-32.06	346	-	355	1	9	K.IMRDPNGVSR.G + Oxidation (M)
								7	1541.7307	1540.7234	1540.7158	4.96	356	-	370	0	73	R.GSGFVAFSTPEEASR.A
								8	1590.8761	1589.8688	1589.8963	-17.29	379	-	392	0	2	K.MIVSKPLYVAVAQR.K + Oxidation (M)
								9	1872.9020	1871.8947	1871.8802	7.74	72	-	88	0	40	R.SLGYGYVNFTNPQDAAR.A
308	Malic enzyme	Medicago truncatula	gi|357520877	65638	81	0.0013	9	1	1315.6399	1314.6326	1314.7143	-62.16	181	-	192	0	32	R.SIQVIVVTDGER.I
								2	1352.6469	1351.6396	1351.7136	-54.75	239	-	249	0	43	K.LLNDEFYIGLR.Q
310	Malic enzyme	Medicago truncatula	gi|357520877	65638	95	0.00054	12	1	1174.6996	1173.6923	1173.6870	4.55	156	-	165	0	9	K.RPQGLYISLK.E
								2	1315.7268	1314.7195	1314.7143	3.95	181	-	192	0	38	R.SIQVIVVTDGER.I
								3	1352.7315	1351.7242	1351.7136	7.84	239	-	249	0	38	K.LLNDEFYIGLR.Q
312	Malic enzyme	Medicago truncatula	gi|357520877	65638	400	1.7e-034	23	1	1050.5588	1049.5516	1049.5505	0.98	64	-	72	1	28	K.GLAFTEKER.D
								2	1174.6930	1173.6857	1173.6870	-1.07	156	-	165	0	76	K.RPQGLYISLK.E
								3	1315.7212	1314.7139	1314.7143	-0.32	181	-	192	0	58	R.SIQVIVVTDGER.I
								4	1352.7238	1351.7165	1351.7136	2.14	239	-	249	0	87	K.LLNDEFYIGLR.Q
								5	1624.8795	1623.8722	1623.8832	-6.73	79	-	93	0	39	R.GLLPPTVSSQQLQEK.K
								6	2021.1248	2020.1175	2020.1105	3.45	559	-	576	0	57	K.AYELGLATHLPRPENLVK.Y
316	Malic enzyme	Medicago truncatula	gi|357520877	65638	411	1.4e-035	21	1	1050.5532	1049.5459	1049.5505	-4.38	64	-	72	1	34	K.GLAFTEKER.D
								2	1174.6862	1173.6789	1173.6870	-6.89	156	-	165	0	80	K.RPQGLYISLK.E
								3	1315.7158	1314.7085	1314.7143	-4.41	181	-	192	0	77	R.SIQVIVVTDGER.I
								4	1352.7205	1351.7132	1351.7136	-0.29	239	-	249	0	88	K.LLNDEFYIGLR.Q
								5	2021.1223	2020.1150	2020.1105	2.24	559	-	576	0	80	K.AYELGLATHLPRPENLVK.Y
317	Malic enzyme	Medicago truncatula	gi|357520877	65638	427	3.4e-037	22	1	1050.5514	1049.5441	1049.5505	-6.12	64	-	72	1	30	K.GLAFTEKER.D
								2	1174.6887	1173.6814	1173.6870	-4.70	156	-	165	0	73	K.RPQGLYISLK.E
								3	1315.7184	1314.7111	1314.7143	-2.46	181	-	192	0	71	R.SIQVIVVTDGER.I
								4	1352.7180	1351.7107	1351.7136	-2.10	239	-	249	0	87	K.LLNDEFYIGLR.Q
								5	2021.1276	2020.1203	2020.1105	4.83	559	-	576	0	80	K.AYELGLATHLPRPENLVK.Y
								6	2205.1428	2204.1355	2204.1266	4.06	277	-	295	0	35	K.VLVQFEDFANHNAFELLAK.Y
			gi|502138643					1	1569.6627	1568.6554	1568.6639	-5.41	577	-	588	0	24	K.YAESCMYTPLYR.N + Oxidation (M)
318	putative NADP-dependent malic enzyme	Capsicum chinense	gi|171854655	64644	87	0.00034	6	1	1315.6423	1314.6351	1314.7143	-60.31	168	-	179	0	40	R.SIQVIVVTDGER.I
								2	1352.6271	1351.6198	1351.7136	-69.37	226	-	236	0	32	K.LLNDEFYIGLR.Q
337	2,3-bisphosphoglycerate-independent phosphoglycerate mutase	Medicago truncatula	gi|357506807	42644	108	2.9e-005	9	1	1325.6182	1324.6109	1324.6775	-50.32	282	-	292	0	30	K.HYLVSPPEIDR.T
								2	1546.6586	1545.6513	1545.7099	-37.95	248	-	259	1	6	K.ALEYEKFDNFDR.V
								3	1792.8414	1791.8342	1791.9156	-45.45	222	-	238	0	46	K.SVGPIVDGDAVVTFNFR.A
341	PREDICTED: 2,3-bisphosphoglycerate-independent phosphoglycerate mutase-like	Cicer arietinum	gi|502104660	61421	588	2.7e-053	36	1	1325.6287	1324.6214	1324.6775	-42.39	330	-	340	0	61	R.HYLVSPPEIDR.T
								2	1485.6544	1484.6471	1484.6950	-32.21	362	-	373	0	61	K.FGHVTFFWNGNR.S + Trp->Kynurenin (W)
								3	1497.6533	1496.6460	1496.6950	-32.68	362	-	373	0	(51)	K.FGHVTFFWNGNR.S + Oxidation (HW)
								4	1770.8054	1769.7981	1769.8658	-38.22	315	-	329	1	71	R.YAGMLEYDGELKLPR.H + Oxidation (M)
								5	1792.8662	1791.8589	1791.9156	-31.62	270	-	286	0	125	K.SVGPIVDGDAVVTFNFR.A
								6	1891.8715	1890.8642	1890.9363	-38.16	253	-	269	0	49	K.ANDQYLPPFVIVDESGK.S
								7	2383.0220	2382.0147	2382.0870	-30.36	69	-	92	0	95	K.AVGLPTEDDMGNSEVGHNALGAGR.I + Oxidation (M)
346	2,3-bisphosphoglycerate-independent phosphoglycerate mutase	Medicago truncatula	gi|357506805	55438	344	9.8e-029	26	1	1325.6854	1324.6781	1324.6775	0.46	282	-	292	0	74	K.HYLVSPPEIDR.T
								2	1485.7183	1484.7110	1484.6950	10.8	314	-	325	0	22	K.FGHVTFFWNGNR.S + Trp->Kynurenin (W)
								3	1546.7278	1545.7205	1545.7099	6.83	248	-	259	1	68	K.ALEYEKFDNFDR.V
								4	1801.8932	1800.8859	1800.8795	3.58	248	-	261	2	38	K.ALEYEKFDNFDRVR.V
								5	2383.1050	2382.0977	2382.0870	4.49	21	-	44	0	72	K.AVGLPTEDDMGNSEVGHNALGAGR.I + Oxidation (M)
350	PREDICTED: 2,3-bisphosphoglycerate-independent phosphoglycerate mutase-like	Cicer arietinum	gi|502104660	61421	656	4.3e-060	35	1	1325.6265	1324.6192	1324.6775	-44.05	330	-	340	0	65	R.HYLVSPPEIDR.T
								2	1485.6550	1484.6478	1484.6950	-31.80	362	-	373	0	77	K.FGHVTFFWNGNR.S + Trp->Kynurenin (W)
								3	1497.6537	1496.6464	1496.6950	-32.44	362	-	373	0	(64)	K.FGHVTFFWNGNR.S + Oxidation (HW)
								4	1770.8027	1769.7955	1769.8658	-39.74	315	-	329	1	87	R.YAGMLEYDGELKLPR.H + Oxidation (M)
								5	1792.8656	1791.8583	1791.9156	-31.96	270	-	286	0	152	K.SVGPIVDGDAVVTFNFR.A
								6	1891.8694	1890.8621	1890.9363	-39.26	253	-	269	0	70	K.ANDQYLPPFVIVDESGK.S
								7	2383.0239	2382.0167	2382.0870	-29.53	69	-	92	0	103	K.AVGLPTEDDMGNSEVGHNALGAGR.I + Oxidation (M)
353	2,3-bisphosphoglycerate-independent phosphoglycerate mutase	Medicago truncatula	gi|357506803	60728	503	8.6e-045	36	1	1325.6238	1324.6165	1324.6775	-46.07	330	-	340	0	51	K.HYLVSPPEIDR.T
								2	1376.6921	1375.6849	1375.7823	-70.84	237	-	248	1	0	K.FTNALEAIKTLR.A
								3	1485.6477	1484.6404	1484.6950	-36.73	362	-	373	0	62	K.FGHVTFFWNGNR.S + Trp->Kynurenin (W)
								4	1497.6531	1496.6458	1496.6950	-32.84	362	-	373	0	(59)	K.FGHVTFFWNGNR.S + Oxidation (HW)
								5	1546.6569	1545.6496	1545.7099	-39.05	296	-	307	1	70	K.ALEYEKFDNFDR.V
								6	1792.8589	1791.8516	1791.9156	-35.70	270	-	286	0	103	K.SVGPIVDGDAVVTFNFR.A
								7	1891.8665	1890.8592	1890.9363	-40.80	253	-	269	0	48	K.ANDQYLPPFVIVDESGK.S
								8	2383.0198	2382.0125	2382.0870	-31.28	69	-	92	0	68	K.AVGLPTEDDMGNSEVGHNALGAGR.I + Oxidation (M)
356	Poly(A)-binding protein	Medicago truncatula	gi|357465579	68655	47	33	15	1	1376.6685	1375.6612	1375.6667	-3.98	97	-	107	1	3	R.IMYSHRDPSVR.K + Oxidation (M)
								2	1488.8047	1487.7974	1487.8170	-13.16	370	-	383	0	19	K.MVAGKPLYVAPAQK.K + Oxidation (M)
								3	2482.1621	2481.1548	2481.1561	-0.49	58	-	80	0	16	R.DLASQQSLGYGYVNFSNPHDAAK.A
			gi|13560783					1	1541.7333	1540.7260	1540.7158	6.63	363	-	377	0	35	R.GSGFVAFSTPEEASR.A
359	TCP-1/cpn60 chaperonin family protein	Theobroma cacao	gi|590709604	60939	83	0.084	11	1	1330.7241	1329.7168	1329.6888	21.1	377	-	388	1	12	R.GASKDLLNEVER.N
								2	1363.6716	1362.6644	1362.6602	3.07	294	-	305	0	21	K.GLSDLACHYLSK.H
								3	1376.7501	1375.7428	1375.7421	0.54	237	-	247	0	30	R.IILLDCPLEYK.K
366	2-isopropylmalate synthase	Medicago truncatula	gi|357445099	65440	145	7.8e-009	16	1	1328.7219	1327.7146	1327.7096	3.83	301	-	312	0	24	R.QLEVTINGIGER.A
								2	1691.8565	1690.8492	1690.8414	4.62	387	-	401	0	84	K.GTYEIISPEDIGLER.S
								3	1809.9237	1808.9164	1808.9672	-28.08	223	-	237	1	13	R.SDREFLYQILGEVIK.A
								4	2058.0691	2057.0618	2057.0595	1.12	58	-	74	0	4	R.HRPPYIPNHIPDPSYVR.I
368	protein disulfide isomerase-like protein precursor	Glycine max	gi|351722359	58963	70	0.18	9	1	1090.5016	1089.4943	1089.5567	-57.25	133	-	141	1	22	K.NVQEYKGPR.E
								2	1308.6152	1307.6080	1307.6874	-60.74	367	-	378	1	19	K.AYKDGNVAPFVK.S
								3	1364.6526	1363.6453	1363.7235	-57.31	483	-	493	1	23	R.TKEDIIEFIEK.N
375	protein disulfide isomerase-like protein precursor	Glycine max	gi|313481315	29277	99	0.0026	7	1	1090.5426	1089.5353	1089.5567	-19.61	99	-	107	1	---	K.NVQEYKGPR.E
								2	1447.7393	1446.7320	1446.7215	7.23	95	-	107	2	45	R.DGGKNVQEYKGPR.E
								3	1548.8571	1547.8498	1547.8420	5.03	180	-	194	1	43	K.HLPKGESSVSGPVVR.L
378	protein disulfide isomerase-like protein precursor	Glycine max	gi|351722359	58963	230	1.7e-017	14	1	1073.5663	1072.5590	1072.5513	7.18	218	-	228	0	35	R.GESSVSGPVVR.L
								2	1090.5646	1089.5573	1089.5567	0.57	133	-	141	1	57	K.NVQEYKGPR.E
								3	1308.6855	1307.6783	1307.6874	-6.96	367	-	378	1	58	K.AYKDGNVAPFVK.S
								4	1364.7206	1363.7133	1363.7235	-7.45	483	-	493	1	60	R.TKEDIIEFIEK.N
			gi|266743					1	2733.3059	2732.2986	2732.2970	0.60	435	-	458	0	50	K.LDATANDIPTDTFDVQGYPTLYFR.S
379	Protein disulfide isomerase-like protein precursor	Glycine max	gi|351722359	58963	178	2.7e-012	12	1	1073.5604	1072.5531	1072.5513	1.72	218	-	228	0	53	R.GESSVSGPVVR.L
								2	1090.5508	1089.5435	1089.5567	-12.10	133	-	141	1	43	K.NVQEYKGPR.E
								3	1308.6787	1307.6714	1307.6874	-12.19	367	-	378	1	67	K.AYKDGNVAPFVK.S
	Importin alpha, alpha,aimp alpha,impa-1,impa1 isoform 1	Theobroma cacao	gi|590644498	67442	145	5.4e-009	10	1	1590.8876	1589.8803	1589.8777	1.63	105	-	119	0	128	R.SPPIEEVIQAGVVPR.F
380	rubisco subunit binding-protein beta subunit, rubb, putative	Ricinus communis	gi|255564820	64491	163	5.8e-011	5	1	1229.7301	1228.7228	1228.6928	24.5	332	-	343	1	58	K.IAALKAPGFGER.K
								2	1700.9679	1699.9606	1699.8927	39.9	464	-	480	0	78	K.AAVEEGIVVGGGCTLLR.L
384	TCP-1/cpn60 chaperonin family protein	Medicago truncatula	gi|657400924	62931	125	7.8e-007	18	1	1229.7004	1228.6932	1228.6928	0.31	318	-	329	1	20	K.IAALKAPGFGER.K
								2	1284.7271	1283.7198	1283.7085	8.80	277	-	287	0	31	R.DLINILEDAIR.N
								3	1700.9008	1699.8935	1699.8927	0.45	450	-	466	0	41	K.AAVEEGIVVGGGCTLLR.L
391	PREDICTED: chaperonin CPN60-2, mitochondrial-like	Cucumis sativus	gi|449458874	61509	135	7.8e-008	18	1	1194.7479	1193.7406	1193.7496	-7.48	523	-	533	1	24	K.AGIIDPLKVIR.T
								2	1304.6565	1303.6492	1303.6772	-21.47	68	-	79	0	37	R.NVVIEQSYGAPK.V
								3	1430.7128	1429.7055	1429.7242	-13.05	229	-	240	0	41	R.GYISPYFITNQK.N
	Pyruvate decarboxylase 1	Pisum sativum	gi|1706326	64839	100	0.00025	11	1	1158.6229	1157.6156	1157.6233	-6.65	209	-	218	0	58	R.DPVPFFLAPR.V
								2	1221.6272	1220.6199	1220.6262	-5.11	582	-	593	0	19	R.VAAANSRPPNPQ.-
								3	1586.8846	1585.8774	1585.8828	-3.41	390	-	402	2	7	R.EKDEPLRVNVLFK.H
392	Pentatricopeptide repeat-containing protein	Medicago truncatula	gi|357513071	70149	141	1.4e-008	21	1	1595.9227	1594.9155	1594.9155	-0.02	345	-	362	0	43	K.IVVAGAGSAGIGVLNAAR.K
								2	1694.9160	1693.9087	1693.9151	-3.77	248	-	261	0	55	K.LLEDPLYLGLQQHR.L
393	Pyruvate decarboxylase 1		gi|1706326	64839	141	1.4e-008	16	1	1064.6637	1063.6564	1063.6754	-17.81	239	-	249	0	30	K.AVKPVIVGGPK.L
								2	1158.6182	1157.6109	1157.6233	-10.76	209	-	218	0	43	R.DPVPFFLAPR.V
								3	1221.6251	1220.6178	1220.6262	-6.81	582	-	593	0	32	R.VAAANSRPPNPQ.-
								4	1586.8871	1585.8798	1585.8828	-1.87	390	-	402	2	14	R.EKDEPLRVNVLFK.H
	T-complex protein 1 subunit alpha	Medicago truncatula	gi|357519247	59101	98	0.00025	21	1	1195.6389	1194.6316	1194.6397	-6.74	302	-	312	0	35	K.YFVEAGAIAVR.R
								2	1243.7251	1242.7178	1242.6721	36.8	115	-	125	0	24	K.IHPTSIISGYR.L
409	PREDICTED: T-complex protein 1 subunit alpha-like	Cicer arietinum	gi|502140465	59211	221	1.4e-016	26	1	1195.6459	1194.6386	1194.6397	-0.92	302	-	312	0	66	K.YFVEAGAIAVR.R
								2	1243.6786	1242.6713	1242.6721	-0.60	115	-	125	0	55	K.IHPTSIISGYR.L
								3	1559.9186	1558.9113	1558.9082	1.96	516	-	529	0	21	K.IIQFATEAAITILR.I
								4	1957.0818	1956.0745	1956.0892	-7.49	88	-	106	1	4	R.EVGDGTTSVVIVAAELLKR.A
411	PREDICTED: probable mitochondrial-processing peptidase subunit beta-like	Glycine max	gi|388515645	23109	135	3.7e-008	17	1	1063.5920	1062.5848	1062.5862	-1.35	148	-	156	0	29	R.IPFAELFAR.I
								2	1219.6892	1218.6819	1218.6873	-4.40	147	-	156	1	35	R.RIPFAELFAR.I
								3	1980.0430	1979.0357	1979.0324	1.68	121	-	139	0	6	K.SSLLLHIDGTSPVAEDIGR.Q
412	TCP-1/cpn60 chaperonin family protein	Arabidopsis thaliana	gi|15229866	60195	66	0.46	13	1	1170.6062	1169.5989	1169.6080	-7.80	434	-	443	0	32	K.SQLFINSYAK.A
								2	1321.5978	1320.5905	1320.5946	-3.09	379	-	390	0	20	R.GGADQFIEEAER.S
	Aspartyl-tRNA synthetase	Medicago truncatula	gi|357437181	61035	73	0.094	21	1	1003.5312	1002.5239	1002.5247	-0.76	229	-	237	0	7	R.TPANQGIFR.I
								2	1063.5767	1062.5694	1062.5862	-15.85	305	-	313	0	12	R.VFEIGPVFR.A
								3	1268.6497	1267.6424	1267.6561	-10.79	472	-	481	0	12	R.IHVPEFLEER.A
								4	1541.7846	1540.7773	1540.7787	-0.92	501	-	515	0	5	R.YGVPPHGGFGVGLER.V
415	PREDICTED: T-complex protein 1 subunit zeta-like	Cucumis sativus	gi|449447490	59384	62	1.1	11	1	1133.4973	1132.4900	1132.4971	-6.27	108	-	116	0	16	R.YIDEGMHPR.V + Oxidation (M)
								2	1246.7133	1245.7060	1245.7081	-1.71	117	-	127	1	22	R.VLVDGFEIAKR.A
								3	1294.7174	1293.7101	1293.7041	4.66	209	-	220	0	8	R.LVEGLVLDHGSR.H
416	PREDICTED: T-complex protein 1 subunit eta-like	Glycine max	gi|356554348	60729	467	3.4e-041	29	1	1076.6033	1075.5960	1075.6390	-39.95	71	-	80	0	50	K.LLDIVHPAAK.I
								2	1170.5862	1169.5789	1169.6080	-24.92	434	-	443	0	39	K.SQLFINSYAK.A
								3	1196.6116	1195.6043	1195.6237	-16.26	210	-	220	0	31	R.DSFLVNGVAFK.K
								4	1321.5768	1320.5695	1320.5946	-19.00	379	-	390	0	54	R.GGADQFIEEAER.S
								5	1402.6316	1401.6243	1401.6565	-22.95	222	-	233	0	57	K.TFSYAGFEQQPK.K
								6	1553.7837	1552.7764	1552.7885	-7.81	296	-	309	0	35	R.LAIGDLATQYFADR.D
								7	1692.7980	1691.7907	1691.8149	-14.28	405	-	421	0	11	K.NSTVVAGGGAIDMEISR.Y + Oxidation (M)
								8	1953.0106	1952.0033	1952.0116	-4.20	110	-	126	0	79	R.EAKPFIEDGVHSQNLIR.S
								9	1995.0109	1994.0036	1994.0044	-0.41	361	-	378	0	21	R.FNIFNGCPSGQTATIVLR.G
								10	2308.1614	2307.1541	2307.1594	-2.31	88	-	109	0	26	K.SQDSEVGDGTTTVVLLAAEFLR.E
422	putative rubisco subunit binding-protein alpha subunit	Trifolium pratense	gi|84468288	61244	173	1.2e-011	19	1	1064.5234	1063.5162	1063.5298	-12.82	247	-	255	0	34	K.SIVEFENAR.V
								2	1612.9218	1611.9145	1611.9097	2.99	305	-	320	1	24	R.GILNVAAIKAPGFGER.R
								3	1970.9308	1969.9235	1969.9116	6.04	388	-	404	1	84	K.ELSETDSVYDSEKLAER.I
427	Ketol-acid reductoisomerase	Morus notabilis	gi|587933613	58103	351	2e-029	17	1	1371.7181	1370.7109	1370.7194	-6.22	26	-	37	0	65	K.VNLAGHEEYIVK.G
								2	1560.6783	1559.6711	1559.6709	0.14	437	-	450	0	48	R.GVSFMVDNCSTTAR.L + Oxidation (M)
								3	1629.7858	1628.7785	1628.7908	-7.58	350	-	363	1	17	R.FYEKEGLPSFPMGK.I
								4	1641.8873	1640.8801	1640.8634	10.1	26	-	40	1	65	K.VNLAGHEEYIVKGGR.N
								5	2086.0098	2085.0025	2084.9875	7.17	195	-	214	0	135	K.EINGAGINSSFAVHQDVDGR.A
431	Linoleate 9S-lipoxygenase	Lens culinaris	gi|585416	96807	79	0.029	12	1	1212.6697	1211.6624	1211.6622	0.16	287	-	297	0	31	K.SASQNIVPQLR.S
								2	2222.1248	2221.1175	2221.1015	7.19	298	-	316	0	34	R.SVVTLQLNNPEFNTFEDVR.S
			gi|219935419					1	1856.0419	1855.0346	1855.0316	1.63	225	-	242	0	34	K.ATLARPVLGGSSTLPYPR.R
433	PREDICTED: d-3-phosphoglycerate dehydrogenase, chloroplastic-like isoform X1	Cicer arietinum	gi|502120417	63030	129	2.2e-007	15	1	1143.6046	1142.5973	1142.5932	3.66	285	-	295	0	30	R.GGVIDEDALVR.A
								2	1159.6569	1158.6496	1158.6431	5.63	92	-	101	0	44	K.ISLCDALIVR.S
								3	1198.7119	1197.7046	1197.7081	-2.92	391	-	403	0	24	R.LAVQLVAGGSGVK.T
								4	1980.0212	1979.0140	1979.0034	5.34	511	-	528	0	3	K.VGSFEVDVSLEGSIILCR.Q
								5	2010.0037	2008.9964	2008.9888	3.78	539	-	557	0	15	K.VGSILGEENVNVSFMSVGR.I + Oxidation (M)
439	PREDICTED: d-3-phosphoglycerate dehydrogenase, chloroplastic-like isoform X1	Cicer arietinum	gi|502120417	63030	194	6.8e-014	24	1	1143.5941	1142.5868	1142.5932	-5.52	285	-	295	0	53	R.GGVIDEDALVR.A
								2	1159.6459	1158.6386	1158.6431	-3.86	92	-	101	0	42	K.ISLCDALIVR.S
								3	1198.7033	1197.6960	1197.7081	-10.15	391	-	403	0	41	R.LAVQLVAGGSGVK.T
								4	1980.0244	1979.0171	1979.0034	6.95	511	-	528	0	5	K.VGSFEVDVSLEGSIILCR.Q
444	putative adenosylhomocysteinase	Trifolium pratense	gi|84468300	53967	120	1.2e-006	17	1	1259.6152	1258.6080	1258.5764	25.0	236	-	245	1	30	K.SKFDNLYGCR.H
								2	1421.7459	1420.7386	1420.7099	20.2	44	-	56	1	33	R.TEFGPSQPFKGAR.I
								3	2605.3003	2604.2930	2604.2972	-1.62	462	-	484	0	25	K.LSQSQADYISVPVEGPYKPAHYR.Y
								4	2768.3655	2767.3582	2767.3605	-0.85	462	-	485	1	5	K.LSQSQADYISVPVEGPYKPAHYRY.-
445	mitochondrial processing peptidase beta subunit	Cucumis melo	gi|268543178	27667	277	4e-021	10	1	1063.6036	1062.5964	1062.5862	9.57	235	-	243	0	33	R.IPFAELFAR.I
								2	1219.7059	1218.6987	1218.6873	9.31	234	-	243	1	67	R.RIPFAELFAR.I
								3	1813.9430	1812.9357	1812.8907	24.8	24	-	38	0	97	K.AHLQDYIQTHYTAPR.M
								4	1980.0906	1979.0833	1979.0324	25.7	208	-	226	0	15	K.SSLLLHIDGTSPVAEDIGR.Q
447	putative adenosylhomocysteinase	Trifolium pratense	gi|84468300	53967	298	1.8e-024	26	1	1044.3776	1043.3703	1043.4495	-75.88	238	-	245	0	10	K.FDNLYGCR.H
								2	1259.4923	1258.4850	1258.5764	-72.63	236	-	245	1	59	K.SKFDNLYGCR.H
								3	1421.6186	1420.6114	1420.7099	-69.36	44	-	56	1	72	R.TEFGPSQPFKGAR.I
								4	2530.1367	2529.1294	2529.2963	-65.96	160	-	182	0	9	K.TGEVPDPSSTDNVEFQLVLTIIR.D
								5	2605.1328	2604.1255	2604.2972	-65.93	462	-	484	0	27	K.LSQSQADYISVPVEGPYKPAHYR.Y
								6	2768.1807	2767.1734	2767.3605	-67.63	462	-	485	1	45	K.LSQSQADYISVPVEGPYKPAHYRY.-
448	ATPase subunit 1 (mitochondrion)	Lotus japonicus	gi|372450305	55158	345	4.6e-029	24	1	1438.8484	1437.8411	1437.8416	-0.33	363	-	376	0	12	R.GIRPAINVGLSVSR.V
								2	1537.7596	1536.7524	1536.7361	10.6	295	-	307	0	91	R.EAFPGDVFYLHSR.L
								3	1664.8984	1663.8912	1663.8716	11.8	388	-	401	1	8	K.QVCGSLKLELAQYR.E
								4	1738.9155	1737.9083	1737.8872	12.1	444	-	458	0	56	K.QILVIYAAVNGFCDR.M
								5	1816.9063	1815.8990	1815.8792	10.9	18	-	32	0	92	R.ITNFYTNFQVDEIGR.V
								6	2308.1736	2307.1663	2307.1495	7.28	402	-	423	0	47	R.EVAAFAQFGSDLDAATQALLNR.G
452	ATPase subunit 1 (mitochondrion)	Millettia pinnata	gi|372450254	55602	360	1.7e-030	26	1	1026.6354	1025.6281	1025.5869	40.1	154	-	163	0	51	K.AVDSLVPIGR.G
								2	1196.7012	1195.6939	1195.6925	1.20	131	-	141	1	14	R.VDVKAPGIIER.K
								3	1438.8756	1437.8683	1437.8416	18.6	363	-	376	0	52	R.GIRPAINVGLSVSR.V
								4	1537.7738	1536.7665	1536.7361	19.8	295	-	307	0	83	R.EAFPGDVFYLHSR.L
								5	1816.9125	1815.9052	1815.8792	14.3	18	-	32	0	82	R.ITNFYTNFQVDEIGR.V
	BB909381 Trifolium pratense three week-old plant cDNA clone RCE08187, mRNA sequence	Trifolium pratense	gi|86098172	22159	295	6.3e-023	Matches: 15	1	904.4478	903.4405	903.3875	58.7	97	-	102	0	---	R.DYNWFR.R + Trp->Kynurenin (W)
								2	1063.6290	1062.6218	1062.5862	33.5	54	-	62	0	37	R.IPFAELFAR.I
								3	1219.7236	1218.7164	1218.6873	23.8	53	-	62	1	37	R.RIPFAELFAR.I
								4	1395.7062	1394.6989	1394.6678	22.3	9	-	20	0	85	K.LAYQVSEDDVTR.A
								5	1980.0532	1979.0459	1979.0324	6.86	27	-	45	0	72	K.SSLLLHIDGTSPVAEDIGR.Q
453	ATPase alpha,F1		gi|357982	55326	283	5.8e-023	24	1	1438.8461	1437.8388	1437.8416	-1.94	363	-	376	0	15	R.GIRPAINVGLSVSR.V
								2	1537.7492	1536.7419	1536.7361	3.74	295	-	307	0	68	R.EAFPGDVFYLHSR.L
								3	1816.8978	1815.8906	1815.8792	6.27	18	-	32	0	110	R.ITNFYTNFQVDEIGR.V
								4	2308.1619	2307.1546	2307.1495	2.21	402	-	423	0	21	R.EVAAFAQFGSDLDAATQALLNR.G
455	Chain A, Dihydrolipoamide Dehydrogenase Of Glycine Decarboxylase	Pisum Sativum	gi|9955321	49998	131	1.4e-007	20	1	2246.1433	2245.1360	2245.1226	5.96	1	-	24	0	21	-.ASGSDENDVVIIGGGPGGYVAAIK.A
								2	2511.3301	2510.3228	2510.3228	0.00	253	-	277	0	48	K.LTVEPSAGGEQTIIEADVVLVSAGR.T
	ATP synthase F1 subunit 1 (mitochondrion)	Gossypium hirsutum	gi|397911877	55359	98	0.00029	19	1	1026.5951	1025.5878	1025.5869	0.85	154	-	163	0	38	K.AVDSLVPIGR.G
								2	1196.6825	1195.6752	1195.6170	48.7	121	-	130	2	19	R.GALSDHERRR.V
								3	1537.7645	1536.7573	1536.7361	13.7	295	-	307	0	15	R.EAFPGDVFYLHSR.L
								4	1816.9120	1815.9047	1815.8792	14.1	18	-	32	0	9	R.ITNFYTNFQVDEIGR.V
458	adenosylhomocysteinase-like	Cicer arietinum	gi|525314123	53923	254	5.9e-020	21	1	1044.4752	1043.4679	1043.4495	17.7	238	-	245	0	10	K.FDNLYGCR.H
								2	1259.6091	1258.6019	1258.5764	20.2	236	-	245	1	55	K.SKFDNLYGCR.H
								3	1421.7527	1420.7454	1420.7099	25.0	44	-	56	1	76	R.TEFGPSQPFKGAR.I
								4	2392.2820	2391.2747	2391.2151	24.9	264	-	287	2	22	K.VGVVCGYGDVGKGCAVALKQAGAR.V
								5	2768.4275	2767.4202	2767.3605	21.6	462	-	485	1	43	K.LSQSQADYISVPVEGPYKPAHYRY.-
460	adenosylhomocysteinase-like	Cicer arietinum	gi|525314123	53923	158	2.7e-010	18	1	1041.5472	1040.5400	1040.5073	31.4	246	-	254	0	16	R.HSLPDGLMR.A + Oxidation (M)
								2	1137.5808	1136.5735	1136.5502	20.5	44	-	53	0	32	R.TEFGPSQPFK.G
								3	1259.6168	1258.6095	1258.5764	26.3	236	-	245	1	56	K.SKFDNLYGCR.H
								4	1421.7498	1420.7425	1420.7099	22.9	44	-	56	1	13	R.TEFGPSQPFKGAR.I
	ATP synthase subunit 1, partial (mitochondrion)	Gossypium hirsutum	gi|429465362	54717	150	1.7e-009	16	1	1537.7689	1536.7616	1536.7361	16.6	299	-	311	0	53	R.EAFPGDVFYLHSR.L
								2	1816.9082	1815.9009	1815.8792	12.0	22	-	36	0	67	R.ITNFYTNFQVDEIGR.V
461	V-type proton ATPase subunit B2	Arabidopsis thaliana	gi|15233891	54385	342	1.1e-028	23	1	1034.5078	1033.5005	1033.5556	-53.30	41	-	48	0	58	K.YQEIVNIR.L
								2	1127.4923	1126.4850	1126.5407	-49.44	439	-	448	0	51	K.FVAQGAYDTR.N
								3	1596.8401	1595.8328	1595.9035	-44.29	364	-	377	0	79	R.QIYPPINVLPSLSR.L
								4	1715.8567	1714.8494	1714.9254	-44.29	234	-	248	0	88	R.VTLFLNLANDPTIER.I
	BB908683 Trifolium pratense three week-old plant cDNA clone RCE07329, mRNA sequence	Trifolium pratense	gi|86097474	22056	298	3.2e-023	11	1	919.4493	918.4420	918.4923	-54.73	78	-	85	0	---	R.DGYRPIAK.V
								2	1018.4437	1017.4364	1017.4953	-57.95	168	-	175	0	29	R.MYGVTYLR.L + Oxidation (M)
								3	2018.8770	2017.8697	2017.9493	-39.48	60	-	77	0	142	K.VPNHAAELTAGYYNLDDR.D
								4	2249.0818	2248.0745	2248.1600	-38.02	141	-	160	0	90	R.YDATAYNQIILNARPQGVNK.D
462	V-type proton ATPase subunit B 1	Aegilops tauschii	gi|475549052	62975	185	4.6e-013	14	1	1034.5725	1033.5652	1033.5556	9.30	125	-	132	0	21	K.YQEIVNIR.L
								2	1596.9056	1595.8984	1595.9035	-3.22	448	-	461	0	76	R.QIYPPINVLPSLSR.L
								3	1715.9324	1714.9251	1714.9254	-0.16	318	-	332	0	36	R.VTLFLNLANDPTIER.I
								4	1928.8696	1927.8624	1927.8662	-1.99	383	-	398	0	33	R.GYPGYMYTDLATIYER.A + Oxidation (M)
463	BB919992 Trifolium pratense leaf cDNA clone RCE25948, mRNA sequence	Trifolium pratense	gi|86108783	20177	62	13	2	1	1950.8934	1949.8861	1950.0058	-61.38	22	-	39	2	---	K.VGVEVDKSGAIKVDEYSR.T
								2	1950.8934	1949.8862	1950.0058	-61.36	22	-	39	2	62	K.VGVEVDKSGAIKVDEYSR.T
	CaF1_WIE_01_A_01 Early immune responsive suppression subtracted cDNA libraries of Chickpea (Cicer arietinum cv. WR-315) wilt Cicer arietinum cDNA clone CaF1_WIE_01_A_01, mRNA sequence	Cicer arietinum	gi|257702759	8962	36	5.6e+003	4	1	2309.1604	2308.1531	2308.1811	-12.12	1	-	19	2	---	-.QVIAQLELWNERNSGKYEK.K + Trp->Kynurenin (W)
								2	2309.1604	2308.1531	2308.1811	-12.12	1	-	19	2	---	-.QVIAQLELWNERNSGKYEK.K + Trp->Kynurenin (W)
								3	2605.5244	2604.5171	2604.2972	84.4	47	-	69	0	26	K.LSQSQADYISVPVEGPYKPAHYR.Y
464	ATPase subunit 1 (mitochondrion)	Lotus japonicus	gi|372450305	55158	263	1.2e-020	22	1	1438.8440	1437.8367	1437.8416	-3.39	363	-	376	0	17	R.GIRPAINVGLSVSR.V
								2	1537.7456	1536.7383	1536.7361	1.43	295	-	307	0	92	R.EAFPGDVFYLHSR.L
								3	1816.9001	1815.8929	1815.8792	7.55	18	-	32	0	47	R.ITNFYTNFQVDEIGR.V
								4	2308.1777	2307.1705	2307.1495	9.08	402	-	423	0	58	R.EVAAFAQFGSDLDAATQALLNR.G
			gi|189017710					1	1196.6686	1195.6613	1195.6561	4.34	66	-	77	0	44	R.VVDGLGVPIDGR.G
465	ATPase alpha,F1		gi|357982	55326	607	2.3e-055		1	1438.8637	1437.8564	1437.8416	10.3	363	-	376	0	51	R.GIRPAINVGLSVSR.V
								2	1537.7615	1536.7542	1536.7361	11.8	295	-	307	0	96	R.EAFPGDVFYLHSR.L
								3	1816.9114	1815.9041	1815.8792	13.7	18	-	32	0	93	R.ITNFYTNFQVDEIGR.V
								4	2123.1284	2122.1211	2122.0946	12.5	43	-	62	0	92	R.VYGLNEIQAGELVEFASGVK.G
								5	2175.1045	2174.0972	2174.0677	13.6	195	-	213	1	128	R.ATSESETLYCVYVAIGQKR.S
								6	2308.1841	2307.1768	2307.1495	11.8	402	-	423	0	68	R.EVAAFAQFGSDLDAATQALLNR.G
								7	2770.4392	2769.4319	2769.4086	8.42	18	-	42	1	1	R.ITNFYTNFQVDEIGRVVSVGDGIAR.V
466	putative adenosylhomocysteinase	Trifolium pratense	gi|84468300	53967	233	8.6e-018	24	1	1041.5508	1040.5435	1040.5073	34.8	246	-	254	0	14	R.HSLPDGLMR.A + Oxidation (M)
								2	1137.5861	1136.5788	1136.5502	25.1	44	-	53	0	38	R.TEFGPSQPFK.G
								3	1259.6224	1258.6152	1258.5764	30.8	236	-	245	1	44	K.SKFDNLYGCR.H
								4	1421.7488	1420.7415	1420.7099	22.2	44	-	56	1	41	R.TEFGPSQPFKGAR.I
								5	2605.2920	2604.2847	2604.2972	-4.80	462	-	484	0	30	K.LSQSQADYISVPVEGPYKPAHYR.Y
	ATP1 (mitochondrion)	Malus domestica	gi|404481694	55600	208	2.7e-015	19	1	1196.7002	1195.6929	1195.6561	30.8	109	-	120	0	43	R.VVDGLGVPIDGR.G
								2	1438.8795	1437.8722	1437.8416	21.3	363	-	376	0	21	R.GIRPAINVGLSVSR.V
								3	1537.7756	1536.7684	1536.7361	21.0	295	-	307	0	73	R.EAFPGDVFYLHSR.L
								4	1816.9065	1815.8992	1815.8792	11.0	18	-	32	0	38	R.ITNFYTNFQVDEIGR.V
			gi|543866					1	1026.6186	1025.6114	1025.5869	23.8	154	-	163	0	39	K.AVDSLVPIGR.G
467	putative adenosylhomocysteinase	Trifolium pratense	gi|84468300	53967	485	5.4e-043	31	1	1041.4639	1040.4566	1040.5073	-48.74	246	-	254	0	23	R.HSLPDGLMR.A + Oxidation (M)
								2	1071.5707	1070.5634	1070.6084	-42.03	369	-	377	0	41	R.ITIKPQTDR.W
								3	1137.5049	1136.4976	1136.5502	-46.31	44	-	53	0	58	R.TEFGPSQPFK.G
								4	1209.5441	1208.5368	1208.5860	-40.71	264	-	275	0	76	K.VGVVCGYGDVGK.G
								5	1259.5410	1258.5337	1258.5764	-33.93	236	-	245	1	54	K.SKFDNLYGCR.H
								6	1421.6748	1420.6675	1420.7099	-29.84	44	-	56	1	57	R.TEFGPSQPFKGAR.I
								7	2605.2669	2604.2596	2604.2972	-14.46	462	-	484	0	67	K.LSQSQADYISVPVEGPYKPAHYR.Y
								8	2768.3289	2767.3216	2767.3605	-14.08	462	-	485	1	32	K.LSQSQADYISVPVEGPYKPAHYRY.-
468	ATPase subunit 1 (mitochondrion)	Millettia pinnata	gi|372450254	55602	323	7.4e-027	25	1	1438.8508	1437.8436	1437.8416	1.37	363	-	376	0	24	R.GIRPAINVGLSVSR.V
								2	1537.7570	1536.7497	1536.7361	8.82	295	-	307	0	114	R.EAFPGDVFYLHSR.L
								3	1816.9089	1815.9017	1815.8792	12.4	18	-	32	0	89	R.ITNFYTNFQVDEIGR.V
								4	2308.1758	2307.1685	2307.1495	8.23	402	-	423	0	21	R.EVAAFAQFGSDLDAATQALLNR.G
469	Tubulin beta chain	Medicago truncatula	gi|357469067	51074	385	5.4e-033	24	1	1041.5797	1040.5724	1040.5655	6.70	310	-	318	0	58	R.YLTASAIFR.G
								2	1125.6845	1124.6772	1124.6706	5.84	253	-	262	0	50	K.LAVNLVPFPR.L
								3	1146.6018	1145.5945	1145.5829	10.1	242	-	251	0	76	R.FPGQLNSDLR.K
								4	1231.5789	1230.5716	1230.5703	1.03	381	-	390	0	36	R.VSEQFTAMFR.R + Oxidation (M)
								5	1342.6443	1341.6370	1341.6313	4.26	47	-	58	0	82	R.INVYYNEASGGR.F
470	Tubulin beta-5 chain	Arabidopsis lyrata subsp. lyrata	gi|297850406	50938	329	2.2e-027	22	1	1041.5758	1040.5685	1040.5655	2.95	311	-	319	0	44	R.YLTASAIFR.G
								2	1077.5320	1076.5247	1076.5250	-0.31	156	-	163	1	32	K.IREEYPDR.M
								3	1139.7025	1138.6952	1138.6862	7.89	254	-	263	0	41	K.LAVNLIPFPR.L
								4	1146.5986	1145.5914	1145.5829	7.37	243	-	252	0	76	R.FPGQLNSDLR.K
								5	1342.6471	1341.6398	1341.6313	6.34	48	-	59	0	71	R.INVYYNEASGGR.Y
	Beta-amylase		gi|3913031	56446	296	4.3e-024	19	1	1018.5029	1017.4956	1017.4953	0.24	414	-	421	0	35	R.MYGVTYLR.L + Oxidation (M)
								2	1077.5320	1076.5247	1076.4451	74.0	67	-	74	0	21	K.EYDWSAYK.S + Oxidation (HW)
								3	1401.7091	1400.7018	1400.6895	8.78	374	-	386	0	105	R.ENIEVAGENALSR.Y
								4	2249.1787	2248.1714	2248.1600	5.09	387	-	406	0	97	R.YDATAYNQIILNARPQGVNK.D
471	ATP synthase subunit beta	Medicago truncatula	gi|357444609	121227	378	1.8e-032	27	1	1173.6692	1172.6619	1172.6554	5.60	217	-	226	0	52	K.VVDLLAPYQR.G
								2	1390.7003	1389.6930	1389.6790	10.1	254	-	267	0	127	K.AHGGFSVFAGVGER.T
								3	1399.7810	1398.7737	1398.7620	8.42	312	-	324	0	15	R.VGLTGLTVAEHFR.D
								4	1492.7883	1491.7811	1491.7681	8.65	341	-	354	0	59	R.FTQANSEVSALLGR.I
								5	1859.9308	1858.9235	1858.9247	-0.64	1002	-	1017	0	21	R.MLSPLILGDEHYQTAR.G + Oxidation (M)
								6	2061.0581	2060.0508	2060.0426	4.00	418	-	436	0	40	R.QISELGIYPAVDPLDSTSR.M
								7	2202.1521	2201.1448	2201.1328	5.46	355	-	375	0	19	R.IPSAVGYQPTLSTDLGGLQER.I
473	Beta tubulin	Helicosporidium sp. ex Simulium jonesi	gi|12247735	33243	300	1.2e-024	18	1	1041.5701	1040.5628	1040.5655	-2.56	201	-	209	0	49	R.YLTASALFR.G
								2	1125.6758	1124.6685	1124.6706	-1.87	144	-	153	0	37	K.LAVNLVPFPR.L
								3	1146.5906	1145.5833	1145.5829	0.34	133	-	142	0	54	R.FPGQLNSDLR.K
								4	1231.5732	1230.5660	1230.5703	-3.53	272	-	281	0	24	R.VSEQFTAMFR.R + Oxidation (M)
								5	1387.6785	1386.6712	1386.6714	-0.16	271	-	281	1	38	K.RVSEQFTAMFR.R + Oxidation (M)
			gi|10697738					1	1139.6919	1138.6846	1138.6862	-1.44	53	-	62	0	63	K.LAVNLIPFPR.L
476	ATP synthase subunit beta	Medicago truncatula	gi|357444609	121227	924	4.6e-087	35	1	1173.6613	1172.6540	1172.6554	-1.17	217	-	226	0	62	K.VVDLLAPYQR.G
								2	1390.6912	1389.6839	1389.6790	3.54	254	-	267	0	141	K.AHGGFSVFAGVGER.T
								3	1399.7731	1398.7658	1398.7620	2.74	312	-	324	0	83	R.VGLTGLTVAEHFR.D
								4	1492.7781	1491.7708	1491.7681	1.78	341	-	354	0	121	R.FTQANSEVSALLGR.I
								5	1678.7539	1677.7466	1677.7603	-8.15	295	-	309	0	23	K.CALVYGQMNEPPGAR.A + Oxidation (M)
								6	1850.9358	1849.9285	1849.9210	4.04	325	-	340	0	109	R.DAEGQDVLLFVDNIFR.F
								7	2061.0552	2060.0479	2060.0426	2.58	418	-	436	0	132	R.QISELGIYPAVDPLDSTSR.M
								8	2202.1519	2201.1446	2201.1328	5.35	355	-	375	0	161	R.IPSAVGYQPTLSTDLGGLQER.I
478	serine hydroxymethyltransferase	Glycine max	gi|389548690	52297	146	6.2e-009	12	1	1517.7886	1516.7813	1516.7634	11.8	374	-	389	0	87	K.NAVFGDSSALAPGGVR.I
								2	1917.0048	1915.9975	1915.9792	9.54	399	-	414	1	43	R.GLVEKDFEQIGEFLHR.A
	Adenosylhomocysteinase	Medicago truncatula	gi|357462811	53790	99	0.00034	15	1	1259.6018	1258.5945	1258.5764	14.4	236	-	245	1	18	K.SKFDNLYGCR.H
								2	1421.7321	1420.7248	1420.7099	10.5	44	-	56	1	48	R.TEFGPSQPFKGAR.I
479	ATP synthase subunit beta	Medicago truncatula	gi|357444609	121227	837	2.3e-078	27	1	1173.6658	1172.6585	1172.6554	2.68	217	-	226	0	63	K.VVDLLAPYQR.G
								2	1390.6946	1389.6873	1389.6790	6.00	254	-	267	0	145	K.AHGGFSVFAGVGER.T
								3	1473.8339	1472.8266	1472.8272	-0.44	241	-	253	0	84	K.TVLIMELINNVAK.A + Oxidation (M)
								4	1492.7828	1491.7756	1491.7681	4.97	341	-	354	0	134	R.FTQANSEVSALLGR.I
								5	1678.7711	1677.7638	1677.7603	2.11	295	-	309	0	51	K.CALVYGQMNEPPGAR.A + Oxidation (M)
								6	1850.9380	1849.9307	1849.9210	5.23	325	-	340	0	113	R.DAEGQDVLLFVDNIFR.F
								7	1868.9321	1867.9249	1867.8985	14.1	270	-	285	1	17	R.EGNDLYREMIESGVIK.L + Oxidation (M)
								8	2202.1458	2201.1385	2201.1328	2.57	355	-	375	0	128	R.IPSAVGYQPTLSTDLGGLQER.I
480	ATP synthase subunit beta	Medicago truncatula	gi|357444609	121227	631	1.4e-057	31	1	1123.5363	1122.5290	1122.5418	-11.39	268	-	276	1	21	R.TREGNDLYR.E
								2	1165.6119	1164.6047	1164.6040	0.58	188	-	196	0	44	K.TEHFLPIHR.E + Oxidation (HW)
								3	1173.6575	1172.6502	1172.6554	-4.40	217	-	226	0	62	K.VVDLLAPYQR.G
								4	1390.6875	1389.6802	1389.6790	0.90	254	-	267	0	138	K.AHGGFSVFAGVGER.T
								5	1492.7767	1491.7695	1491.7681	0.88	341	-	354	0	123	R.FTQANSEVSALLGR.I
								6	1678.7568	1677.7496	1677.7603	-6.40	295	-	309	0	27	K.CALVYGQMNEPPGAR.A + Oxidation (M)
								7	1859.9230	1858.9157	1858.9247	-4.85	1002	-	1017	0	14	R.MLSPLILGDEHYQTAR.G + Oxidation (M)
								8	2061.0530	2060.0457	2060.0426	1.51	418	-	436	0	45	R.QISELGIYPAVDPLDSTSR.M
								9	2202.1499	2201.1426	2201.1328	4.46	355	-	375	0	106	R.IPSAVGYQPTLSTDLGGLQER.I
481	ATP synthase subunit beta	Medicago truncatula	gi|357444609	121227	859	1.5e-080	31	1	1173.5896	1172.5823	1172.6554	-62.27	217	-	226	0	60	K.VVDLLAPYQR.G
								2	1390.6065	1389.5992	1389.6790	-57.42	254	-	267	0	133	K.AHGGFSVFAGVGER.T
								3	1399.6874	1398.6801	1398.7620	-58.52	312	-	324	0	93	R.VGLTGLTVAEHFR.D
								4	1492.6893	1491.6821	1491.7681	-57.71	341	-	354	0	87	R.FTQANSEVSALLGR.I
								5	1618.8334	1617.8261	1617.9202	-58.19	688	-	702	0	95	R.LVLEVAQHLGEGVVR.T
								6	1850.8203	1849.8130	1849.9210	-58.38	325	-	340	0	131	R.DAEGQDVLLFVDNIFR.F
								7	2060.9228	2059.9156	2060.0426	-61.66	418	-	436	0	67	R.QISELGIYPAVDPLDSTSR.M
								8	2202.0102	2201.0030	2201.1328	-58.99	355	-	375	0	122	R.IPSAVGYQPTLSTDLGGLQER.I
486	PREDICTED: aldehyde dehydrogenase family 2 member B4, mitochondrial-like	Solanum lycopersicum	gi|460380754	58754	74	0.062	9	1	1026.5374	1025.5301	1025.5546	-23.90	459	-	468	0	34	R.YGLAAGVFTK.N
								2	1204.6558	1203.6485	1203.6975	-40.75	444	-	453	2	27	K.FKDIGEVIKR.A
			gi|388504470					1	1476.7134	1475.7061	1475.6852	14.2	186	-	200	0	15	R.SGVENGATLETGGER.L
492	PREDICTED: enolase-like	Cicer arietinum	gi|502111700	47669	336	4.3e-028	14	1	1228.5813	1227.5740	1227.6070	-26.88	187	-	196	0	20	K.MGVEVYHHLK.S + Oxidation (M)
								2	1601.8512	1600.8439	1600.8420	1.18	351	-	365	0	128	K.VNQIGSVTESIEAVR.M
								3	1804.9446	1803.9373	1803.9366	0.36	35	-	52	0	83	R.AAVPSGASTGIYEALELR.D
								4	1877.9222	1876.9150	1876.9167	-0.93	17	-	34	0	89	R.GNPTVEVDITVSDGTFAR.A
			gi|388514639					1	1838.8972	1837.8899	1837.8846	2.91	170	-	186	0	92	R.IEEELGAEAVYAGANFR.T
493	Serine hydroxymethyltransferase	Medicago truncatula	gi|357518625	52305	328	2.3e-027	13	1	1206.6323	1205.6250	1205.6227	1.97	184	-	194	0	70	R.LIICGGSAYPR.D
								2	1390.6890	1389.6817	1389.7041	-16.12	404	-	414	1	6	K.DFEKIGEFLHR.A
								3	1517.7716	1516.7643	1516.7634	0.61	374	-	389	0	80	K.NAVFGDSSALAPGGVR.V
								4	1917.0039	1915.9966	1916.0156	-9.89	399	-	414	2	75	R.GLVEKDFEKIGEFLHR.A
								5	1990.9198	1989.9125	1989.8891	11.8	68	-	83	0	84	R.YYGGNEFIDQIENLCR.S
496	UTP-glucose 1 phosphate uridylyltransferase	Medicago truncatula	gi|357491785	51489	257	2.3e-020	20	1	1376.7694	1375.7621	1375.7612	0.67	343	-	354	1	58	R.FFDKAIGINVPR.S
								2	1679.9023	1678.8951	1678.8890	3.62	252	-	267	1	29	K.TLADVKGGTLISYEGR.V
								3	1769.8995	1768.8923	1768.8995	-4.10	388	-	403	1	23	R.ANPENPSIELGPEFKK.V
								4	1940.0845	1939.0772	1939.0738	1.74	324	-	342	1	13	K.EVDGVKVLQLETAAGAAIR.F
								5	2051.0798	2050.0726	2050.0735	-0.46	268	-	285	0	47	R.VQLLEIAQVPDEHVGEFK.S
								6	2289.0913	2288.0840	2288.0723	5.15	151	-	168	0	38	K.YQNHNIEIHTFNQSQYPR.L
499	Serine hydroxymethyltransferase	Medicago truncatula	gi|357518625	52305	348	2.3e-029	15	1	1206.6383	1205.6310	1205.6227	6.94	184	-	194	0	38	R.LIICGGSAYPR.D
								2	1390.6980	1389.6907	1389.7041	-9.61	404	-	414	1	2	K.DFEKIGEFLHR.A
								3	1517.7852	1516.7779	1516.7634	9.54	374	-	389	0	88	K.NAVFGDSSALAPGGVR.V
								4	1917.0043	1915.9970	1916.0156	-9.70	399	-	414	2	85	R.GLVEKDFEKIGEFLHR.A
								5	1990.9179	1989.9106	1989.8891	10.8	68	-	83	0	120	R.YYGGNEFIDQIENLCR.S
500	Serine hydroxymethyltransferase	Medicago truncatula	gi|357518625	52305	205	3.7e-015	18	1	1517.7848	1516.7775	1516.7634	9.30	374	-	389	0	28	K.NAVFGDSSALAPGGVR.V
								2	1917.0008	1915.9936	1916.0156	-11.48	399	-	414	2	87	R.GLVEKDFEKIGEFLHR.A
								3	1990.9141	1989.9068	1989.8891	8.91	68	-	83	0	61	R.YYGGNEFIDQIENLCR.S
501	Calreticulin	Medicago truncatula	gi|357441869	48595	393	8.6e-034	32	1	1068.5092	1067.5019	1067.4883	12.7	70	-	78	0	45	K.GIQTSEDYR.F
								2	1238.6737	1237.6664	1237.6707	-3.42	319	-	328	0	59	K.YVGIELWQVK.S + Trp->Kynurenin (W)
								3	1479.8549	1478.8476	1478.8497	-1.42	317	-	328	1	80	K.LKYVGIELWQVK.S + Trp->Kynurenin (W)
								4	1983.9570	1982.9498	1982.9473	1.23	329	-	346	0	83	K.SGTLFDNVVITDDPEYAK.Q
								5	2319.1572	2318.1500	2318.1471	1.25	297	-	316	1	45	K.APLIDNPDFKDDPDIYVFPK.L
502	PREDICTED: enolase-like	Cicer arietinum	gi|502111700	47669	157	3.4e-010	8	1	1601.8442	1600.8370	1600.8420	-3.17	101	-	115	0	54	K.VNQIGSVTESIEAVR.M
								2	1804.9496	1803.9423	1803.9366	3.14	35	-	52	0	20	R.AAVPSGASTGIYEALELR.D
								3	1838.9004	1837.8931	1837.8846	4.63	170	-	186	0	28	R.IEEELGAEAVYAGANFR.T
								4	1877.9254	1876.9181	1876.9167	0.77	17	-	34	0	43	R.GNPTVEVDITVSDGTFAR.A
	ATP synthase beta subunit	Radula kegelii	gi|348652805	18434	100	0.00017	12	1	1328.6594	1327.6521	1327.6633	-8.43	57	-	70	0	31	K.AHGGVSVFGGVGER.T
								2	1433.7576	1432.7503	1432.7674	-11.96	143	-	156	0	25	R.FVQAGSEVSALLGR.M
503	putative ATP synthase beta subunit	Oryza sativa Japonica Group	gi|56784992	45265	113	8.6e-006	10	1	1173.7026	1172.6954	1172.6554	34.1	77	-	86	0	29	K.VVDLLAPYQR.G
								2	1390.7283	1389.7210	1389.6790	30.2	114	-	127	0	67	K.AHGGFSVFAGVGER.T
504	H+-transporting two-sector ATPase family protein	Populus trichocarpa	gi|224099437	60047	204	9.8e-015	16	1	1173.6721	1172.6648	1172.6554	8.10	216	-	225	0	33	K.VVDLLAPYQR.G
								2	1390.7053	1389.6980	1389.6790	13.7	253	-	266	0	107	K.AHGGFSVFAGVGER.T
								3	1492.7920	1491.7847	1491.7681	11.1	340	-	353	0	40	R.FTQANSEVSALLGR.I
512	Tubulin beta chain		gi|1351202	46348	342	7.3e-029	22	1	1075.5308	1074.5235	1074.5168	6.22	310	-	318	0	13	R.YLTASAMFR.G + Oxidation (M)
								2	1139.7051	1138.6978	1138.6862	10.1	253	-	262	0	38	K.LAVNLIPFPR.L
								3	1146.6027	1145.5954	1145.5829	10.9	242	-	251	0	58	R.FPGQLNSDLR.K
								4	1231.5881	1230.5809	1230.5703	8.57	381	-	390	0	25	R.VSEQFTAMFR.R + Oxidation (M)
								5	1274.7074	1273.7001	1273.6779	17.5	242	-	252	1	28	R.FPGQLNSDLRK.L
								6	1342.6609	1341.6536	1341.6313	16.6	47	-	58	0	68	R.INVYYNEASGGR.Y
								7	1387.6982	1386.6910	1386.6714	14.1	380	-	390	1	9	R.RVSEQFTAMFR.R + Oxidation (M)
513	UTP-glucose 1 phosphate uridylyltransferase	Medicago truncatula	gi|357491785	51489	246	4.3e-019	20	1	1052.4889	1051.4816	1051.5298	-45.84	258	-	267	0	42	K.GGTLISYEGR.V
								2	1312.7086	1311.7013	1311.7510	-37.87	330	-	342	0	49	K.VLQLETAAGAAIR.F
								3	1769.8379	1768.8306	1768.8995	-38.95	388	-	403	1	48	R.ANPENPSIELGPEFKK.V
								4	2289.0188	2288.0115	2288.0723	-26.54	151	-	168	0	60	K.YQNHNIEIHTFNQSQYPR.L
	alanine aminotransferase 2	Arabidopsis thaliana	gi|334183856	61506	174	6.8e-012	13	1	1228.5338	1227.5265	1227.5706	-35.92	489	-	498	1	15	K.TAPDAFYCKR.L
								2	1545.7249	1544.7176	1544.8059	-57.19	166	-	180	1	61	R.ATGAYSHSQGIKGLR.D
								3	2219.1179	2218.1106	2218.1706	-27.02	293	-	313	0	83	R.ALVVINPGNPTGQVLAEENQR.D
517	ribulose-1,5-bisphosphate carboxylase/oxygenase large subunit, partial (chloroplast)	Aegopodium podagraria	gi|1292960	52988	177	2.3e-012	11	1	1187.6982	1186.6910	1186.6571	28.6	286	-	295	0	56	R.DNGLLLHIHR.A
								2	1465.7908	1464.7835	1464.7474	24.7	147	-	159	0	49	K.TFQGPPHGIQVER.D
								3	1502.9026	1501.8953	1501.8439	34.2	165	-	177	0	11	K.YGRPLLGCTIKPK.L
520	ribulose-1,5-bisphosphate carboxylase/oxygenase	Macadamia ternifolia	gi|4098552	50861	218	1.8e-016	26	1	1187.6702	1186.6629	1186.6571	4.90	286	-	295	0	30	R.DNGLLLHIHR.A
								2	1465.7655	1464.7582	1464.7474	7.41	147	-	159	0	67	K.TFQGPPHGIQVER.D
								3	2396.1728	2395.1656	2395.1583	3.02	22	-	41	1	42	K.LTYYTPDYETKDTDILAAFR.V
522	PREDICTED: pyruvate kinase, cytosolic isozyme-like	Cicer arietinum	gi|502143456	54878	100	0.00018	12	1	1073.5914	1072.5842	1072.5699	13.3	15	-	24	0	5	K.IVCTLGPASR.S
								2	1168.7125	1167.7052	1167.6975	6.61	442	-	453	0	38	R.GLIPILSAASAR.A
								3	2001.9614	2000.9542	2000.9513	1.41	342	-	358	1	26	K.ICVEAESTLDYGDVFKR.I
								4	2331.0632	2330.0560	2330.0464	4.08	42	-	60	0	19	R.FNFSHGSHEYHQETLDNLR.A
524	PREDICTED: enolase-like	Cicer arietinum	gi|388514639	20380	467	2.3e-041	17	1	1601.8555	1600.8482	1600.8420	3.84	101	-	115	0	59	K.VNQIGSVTESIEAVR.M
								2	1804.9518	1803.9445	1803.9366	4.36	35	-	52	0	95	R.AAVPSGASTGIYEALELR.D
								3	1838.9020	1837.8947	1837.8846	5.50	170	-	186	0	126	R.IEEELGAEAVYAGANFR.T
								4	1877.9275	1876.9202	1876.9167	1.87	17	-	34	0	119	R.GNPTVEVDITVSDGTFAR.A
								5	2626.3303	2625.3230	2625.3186	1.67	164	-	186	1	7	K.YNQLLRIEEELGAEAVYAGANFR.T
525	ribulose-1,5-bisphosphate carboxylase/oxygenase large subunit, partial (chloroplast)	Senecio sylvaticus	gi|340511992	50771	178	1.8e-012	24	1	1187.6470	1186.6397	1186.6571	-14.65	271	-	280	0	32	R.DNGLLLHIHR.A
								2	1465.7648	1464.7575	1464.7474	6.91	132	-	144	0	48	K.TFQGPPHGIQVER.D
								3	2396.1699	2395.1626	2395.1583	1.80	7	-	26	1	22	K.LTYYTPDYETKDTDILAAFR.V
527	phosphopyruvate hydratase	Medicago truncatula	gi|657379823	48010	645	7.8e-059	23	1	1601.8618	1600.8545	1600.8420	7.81	353	-	367	0	138	K.VNQIGSVTESIEAVR.M
								2	1804.9623	1803.9550	1803.9366	10.2	35	-	52	0	129	R.AAVPSGASTGIYEALELR.D
								3	1838.9098	1837.9025	1837.8846	9.75	422	-	438	0	123	R.IEEELGAEAVYAGANFR.T
								4	1877.9343	1876.9271	1876.9167	5.52	17	-	34	0	134	R.GNPTVEVDITVSDGTFAR.A
								5	2626.3452	2625.3379	2625.3186	7.35	416	-	438	1	28	K.YNQLLRIEEELGAEAVYAGANFR.T
								6	2697.3591	2696.3519	2696.3293	8.36	35	-	61	1	34	R.AAVPSGASTGIYEALELRDGGSDYLGK.G
528	PREDICTED: enolase-like	Cicer arietinum	gi|502111700	47669	316	4.3e-026	15	1	1228.5836	1227.5763	1227.6070	-24.99	187	-	196	0	24	K.MGVEVYHHLK.S + Oxidation (M)
								2	1601.8453	1600.8381	1600.8420	-2.48	351	-	365	0	109	K.VNQIGSVTESIEAVR.M
								3	1804.9421	1803.9349	1803.9366	-0.99	35	-	52	0	74	R.AAVPSGASTGIYEALELR.D
								4	1877.9208	1876.9135	1876.9167	-1.70	17	-	34	0	95	R.GNPTVEVDITVSDGTFAR.A
529	Ribulose-1,5-bisphosphate carboxylase/oxygenase large subuni	Vicia faba	gi|33325767	49442	163	8.6e-011	21	1	1116.5917	1115.5844	1115.5757	7.78	417	-	426	0	16	R.VALEACVQAR.N
								2	1187.6753	1186.6680	1186.6571	9.22	281	-	290	0	61	R.DNGLLLHIHR.A
								3	1465.7651	1464.7579	1464.7474	7.16	142	-	154	0	31	K.TFQGPPHGIQVER.D
530	catalase dismutase, partial	Populus x canadensis	gi|378724814	32722	103	0.0004	8	1	1073.5088	1072.5015	1072.5050	-3.24	76	-	83	0	23	K.SHIQENWR.I + Trp->Kynurenin (W)
								2	1127.5795	1126.5722	1126.5731	-0.78	23	-	32	1	4	R.GSPETLRDPR.G
								3	1136.6740	1135.6667	1135.6714	-4.12	4	-	14	0	27	R.APGVQTPVIVR.F
								4	1254.6525	1253.6452	1253.6550	-7.83	482	-	492	0	20	K.LASHLNMRPSI.- + Oxidation (M)
533	Tubulin beta chain	Medicago truncatula	gi|357469067	51074	160	1.5e-010	19	1	1041.5620	1040.5547	1040.5655	-10.31	310	-	318	0	19	R.YLTASAIFR.G
								2	1125.6711	1124.6639	1124.6706	-6.00	253	-	262	0	12	K.LAVNLVPFPR.L
								3	1231.5641	1230.5568	1230.5703	-10.97	381	-	390	0	30	R.VSEQFTAMFR.R + Oxidation (M)
								4	1342.6370	1341.6297	1341.6313	-1.21	47	-	58	0	55	R.INVYYNEASGGR.F
								5	1387.6613	1386.6540	1386.6714	-12.58	380	-	390	1	13	R.RVSEQFTAMFR.R + Oxidation (M)
								6	1841.9290	1840.9217	1840.9220	-0.18	47	-	62	1	2	R.INVYYNEASGGRFVPR.A
534	PREDICTED: enolase-like	Cicer arietinum	gi|502111700	47669	100	0.00017	11	1	1228.5636	1227.5563	1227.6070	-41.30	187	-	196	0	20	K.MGVEVYHHLK.S + Oxidation (M)
								2	1601.8297	1600.8224	1600.8420	-12.25	351	-	365	0	35	K.VNQIGSVTESIEAVR.M
								3	1804.9233	1803.9161	1803.9366	-11.41	35	-	52	0	4	R.AAVPSGASTGIYEALELR.D
								4	1877.9023	1876.8951	1876.9167	-11.53	17	-	34	0	35	R.GNPTVEVDITVSDGTFAR.A
536	catalase	Vicia faba	gi|380005614	57418	159	2.2e-010	17	1	1034.5272	1033.5199	1033.5305	-10.19	51	-	58	1	16	K.LAQFDRER.I
								2	1127.5675	1126.5602	1126.5731	-11.41	111	-	120	1	19	R.GSPETLRDPR.G
								3	1136.6714	1135.6641	1135.6714	-6.38	92	-	102	0	52	R.APGVQTPVIVR.F
								4	1254.6516	1253.6443	1253.6550	-8.52	484	-	494	0	10	K.LASHLNMRPSI.- + Oxidation (M)
								5	1525.8167	1524.8094	1524.8188	-6.16	38	-	50	0	44	R.GPILLEDYHLVEK.L
537	PREDICTED: enolase-like	Cicer arietinum	gi|388514639	20380	411	1.2e-035	31	1	1118.6661	1117.6589	1117.6607	-1.67	161	-	169	1	33	R.LAKYNQLLR.I
								2	1133.5107	1132.5035	1132.5084	-4.35	120	-	129	0	(10)	K.AGWGVMTSHR.S + Oxidation (HW); Oxidation (M)
								3	1149.5081	1148.5008	1148.5033	-2.19	120	-	129	0	14	K.AGWGVMTSHR.S + Dioxidation (W); Oxidation (M)
								4	1245.6078	1244.6005	1244.6084	-6.36	119	-	129	1	12	K.KAGWGVMTSHR.S + Oxidation (M)
								5	1601.8566	1600.8493	1600.8420	4.53	101	-	115	0	138	K.VNQIGSVTESIEAVR.M
								6	1804.9552	1803.9479	1803.9366	6.25	35	-	52	0	83	R.AAVPSGASTGIYEALELR.D
								7	1838.9019	1837.8946	1837.8846	5.43	170	-	186	0	30	R.IEEELGAEAVYAGANFR.T
								8	3068.5654	3067.5582	3067.5462	3.90	35	-	65	2	23	R.AAVPSGASTGIYEALELRDGGSDYLGKGVSK.A
538	enolase	Glycine max	gi|351724891	47974	129	1.1e-005	8	1	1601.8030	1600.7957	1600.8420	-28.95	353	-	367	0	50	K.VNQIGSVTESIEAVR.M
								2	1804.8908	1803.8835	1803.9366	-29.48	35	-	52	0	4	R.AAVPSGASTGIYEALELR.D
								3	1838.8392	1837.8320	1837.8846	-28.64	422	-	438	0	53	R.IEEELGAEAVYAGANFR.T
								4	1877.8712	1876.8639	1876.9167	-28.11	17	-	34	0	15	R.GNPTVEVDITVSDGTFAR.A
539	enolase	Glycine max	gi|351724891	47974	82	11	8	1	1838.7135	1837.7062	1837.8846	-97.05	170	-	186	0	49	R.IEEELGAEAVYAGANFR.T
								2	1877.7600	1876.7527	1876.9167	-87.36	17	-	34	0	30	R.GNPTVEVDITVSDGTFAR.A
540	PREDICTED: enolase-like	Cicer arietinum	gi|502111700	47669	209	2.2e-015	11	1	1228.6051	1227.5978	1227.6070	-7.50	187	-	196	0	38	K.MGVEVYHHLK.S + Oxidation (M)
								2	1601.8565	1600.8492	1600.8420	4.46	351	-	365	0	65	K.VNQIGSVTESIEAVR.M
								3	1804.9485	1803.9412	1803.9366	2.53	35	-	52	0	24	R.AAVPSGASTGIYEALELR.D
								4	1877.9249	1876.9177	1876.9167	0.51	17	-	34	0	76	R.GNPTVEVDITVSDGTFAR.A
541	PREDICTED: enolase-like	Cicer arietinum	gi|27458987	16115	161	1.6e-009	4	1	1790.9442	1789.9369	1789.9210	8.90	41	-	58	0	73	R.AAVPSGASTGVYEALELR.D
								2	1877.9503	1876.9430	1876.9167	14.0	23	-	40	0	73	R.GNPTVEVDVTLSDGTFAR.A
542	ribulose-1,5-bisphosphate carboxylase/oxygenase large subunit	Hibbertia echiifolia	gi|289599692	51427	188	1.8e-013	10	1	1187.6598	1186.6525	1186.6571	-3.84	282	-	291	0	51	R.DNGLLLHIHR.A
								2	1465.7590	1464.7518	1464.7474	2.99	143	-	155	0	41	K.TFQGPPHGIQVER.D
								3	1502.8546	1501.8473	1501.8439	2.30	161	-	173	0	36	K.YGRPLLGCTIKPK.L
544	alpha-tubulin	Cymbidium faberi	gi|344690628	44735	171	9.2e-012	20	1	1691.7515	1690.7442	1690.8638	-70.75	204	-	217	0	10	R.SLDIERPTYTNLNR.L
								2	1701.7953	1700.7880	1700.8985	-64.97	53	-	67	0	67	R.AVFVDLEPTVIDEVR.T
								3	2385.0391	2384.0318	2384.1873	-65.22	73	-	93	1	30	R.QLFHPEQLISGKEDAANNFAR.G
546	PREDICTED: enolase-like	Cicer arietinum	gi|502111700	47669	593	8.6e-054	21	1	1121.5011	1120.4938	1120.5084	-13.00	370	-	379	0	17	K.AGWGVMTSHR.S + Oxidation (M); Trp->Kynurenin (W)
								2	1228.5947	1227.5875	1227.6070	-15.94	187	-	196	0	64	K.MGVEVYHHLK.S + Oxidation (M)
								3	1601.8497	1600.8425	1600.8420	0.26	351	-	365	0	131	K.VNQIGSVTESIEAVR.M
								4	1804.9425	1803.9352	1803.9366	-0.79	35	-	52	0	127	R.AAVPSGASTGIYEALELR.D
								5	1877.9231	1876.9158	1876.9167	-0.47	17	-	34	0	157	R.GNPTVEVDITVSDGTFAR.A
								6	2118.1438	2117.1365	2117.1382	-0.78	145	-	165	0	55	K.NLVLPVPAFNVINGGSHAGNK.L
547	PREDICTED: enolase-like	Cicer arietinum	gi|502111700	47669	834	5.9e-078	37	1	1118.6624	1117.6551	1117.6607	-5.07	411	-	419	1	30	R.LAKYNQLLR.I
								2	1149.5055	1148.4982	1148.5033	-4.42	370	-	379	0	27	K.AGWGVMTSHR.S + Dioxidation (W); Oxidation (M)
								3	1601.8511	1600.8438	1600.8420	1.10	351	-	365	0	174	K.VNQIGSVTESIEAVR.M
								4	1804.9486	1803.9413	1803.9366	2.60	35	-	52	0	149	R.AAVPSGASTGIYEALELR.D
								5	1877.9263	1876.9190	1876.9167	1.22	17	-	34	0	142	R.GNPTVEVDITVSDGTFAR.A
								6	2697.3438	2696.3365	2696.3293	2.66	35	-	61	1	111	R.AAVPSGASTGIYEALELRDGGSDYLGK.G
								7	3068.5596	3067.5523	3067.5462	1.99	35	-	65	2	112	R.AAVPSGASTGIYEALELRDGGSDYLGKGVSK.A
549	Alpha-tubulin	Medicago truncatula	gi|357518895	50109	516	3.7e-046	31	1	1531.9159	1530.9086	1530.8981	6.88	230	-	243	0	61	R.LISQIISSLTTSLR.F
								2	1691.8685	1690.8613	1690.8638	-1.51	216	-	229	0	33	R.SLDIERPTYTNLNR.L
								3	1701.9119	1700.9046	1700.8985	3.57	65	-	79	0	112	R.AVFVDLEPTVIDEVR.S
								4	1874.9470	1873.9397	1873.9356	2.19	106	-	121	1	47	R.GHYTVGKEIVDLCLDR.V
								5	1884.8879	1883.8807	1883.8870	-3.34	374	-	390	0	25	R.AVCMISNNTAVAEVFSR.I + Oxidation (M)
								6	2368.1826	2367.1753	2367.1607	6.17	85	-	105	1	(51)	R.QLFHPEQLISGKEDAANNFAR.G + Gln->pyro-Glu (N-term Q)
								7	2385.2060	2384.1988	2384.1873	4.82	85	-	105	1	110	R.QLFHPEQLISGKEDAANNFAR.G
								8	2409.2224	2408.2151	2408.2012	5.77	244	-	264	0	64	R.FDGAINVDITEFQTNLVPYPR.I
550	Abscisic acid stress ripening protein	Medicago truncatula	gi|86125038	20700	161	1.6e-009	9	1	1448.6322	1447.6249	1447.6440	-13.16	161	-	172	1	---	K.HESEKDPENAHR.H
								2	1593.6625	1592.6552	1592.6591	-2.45	56	-	72	0	35	K.TTTGGGYGGGYGDSDTK.T
								3	1607.6708	1606.6635	1606.6747	-7.00	90	-	106	0	80	K.TTTAGGYGGGYGDSDTK.T
								4	2273.8992	2272.8919	2272.8993	-3.24	16	-	38	0	23	K.TSNYSNDETSGGYGGGGGYSDTK.T
551	PREDICTED: gamma aminobutyrate transaminase 3, chloroplastic-like isoform X1	Glycine max	gi|571491743	56481	139	3.1e-008	14	1	1304.7002	1303.6929	1303.6772	12.1	415	-	426	0	45	K.AFSDSPIIGEIR.G
								2	1465.7703	1464.7630	1464.7460	11.6	427	-	440	0	13	R.GTGLILGTEFTDNK.S
								3	1694.7875	1693.7802	1693.7584	12.9	240	-	253	0	60	R.YHLPGETEEEFSTR.L
552	serine hydroxymethyltransferase, putative	Ricinus communis	gi|255557552	57902	107	2.3e-005	5	1	1131.6345	1130.6272	1130.6448	-15.49	252	-	262	0	38	K.LIIAGASAYPR.D
								2	1466.7411	1465.7338	1465.7412	-5.07	102	-	114	0	50	K.SLELIASENFTSR.A
553	Alpha-tubulin	Medicago truncatula	gi|357518895	50109	506	2.9e-045	22	1	1531.9121	1530.9048	1530.8981	4.41	230	-	243	0	97	R.LISQIISSLTTSLR.F
								2	1588.7459	1587.7386	1587.7392	-0.40	340	-	352	0	22	R.TVQFVDWCPTGFK.C + Trp->Kynurenin (W)
								3	1691.8787	1690.8714	1690.8638	4.48	216	-	229	0	51	R.SLDIERPTYTNLNR.L
								4	1701.9132	1700.9059	1700.8985	4.36	65	-	79	0	78	R.AVFVDLEPTVIDEVR.S
								5	1750.9220	1749.9147	1749.9124	1.35	265	-	280	0	64	R.IHFMLSSYAPVISAAK.A + Oxidation (M)
								6	1874.9490	1873.9417	1873.9356	3.23	106	-	121	1	30	R.GHYTVGKEIVDLCLDR.V
								7	1884.9078	1883.9006	1883.8870	7.22	374	-	390	0	11	R.AVCMISNNTAVAEVFSR.I + Oxidation (M)
								8	2409.2297	2408.2225	2408.2012	8.82	244	-	264	0	85	R.FDGAINVDITEFQTNLVPYPR.I
557	PREDICTED: enolase-like	Cicer arietinum	gi|502111700	47669	131	1.2e-007	12	1	1601.8605	1600.8532	1600.8420	6.97	351	-	365	0	62	K.VNQIGSVTESIEAVR.M
								2	1804.9552	1803.9479	1803.9366	6.25	35	-	52	0	15	R.AAVPSGASTGIYEALELR.D
								3	1877.9214	1876.9141	1876.9167	-1.38	17	-	34	0	37	R.GNPTVEVDITVSDGTFAR.A
559	alpha-tubulin	Trifolium repens	gi|37789885	42754	345	7.8e-029	20	1	1473.8701	1472.8628	1472.8562	4.49	204	-	217	0	52	R.LVSQVISSLTASLR.F
								2	1691.8733	1690.8660	1690.8638	1.30	190	-	203	0	51	R.SLDIERPTYTNLNR.L
								3	1701.9135	1700.9062	1700.8985	4.50	39	-	53	0	77	R.AVFVDLEPTVIDEVR.T
								4	2385.2195	2384.2122	2384.1873	10.5	59	-	79	1	109	R.QLFHPEQLISGKEDAANNFAR.G
560	Alpha-tubulin	Medicago truncatula	gi|357518895	50109	318	1.8e-026	19	1	1531.9092	1530.9019	1530.8981	2.49	230	-	243	0	26	R.LISQIISSLTTSLR.F
								2	1691.8675	1690.8603	1690.8638	-2.09	216	-	229	0	44	R.SLDIERPTYTNLNR.L
								3	1701.9091	1700.9018	1700.8985	1.92	65	-	79	0	91	R.AVFVDLEPTVIDEVR.S
								4	2385.2070	2384.1998	2384.1873	5.24	85	-	105	1	92	R.QLFHPEQLISGKEDAANNFAR.G
								5	2409.2283	2408.2210	2408.2012	8.21	244	-	264	0	23	R.FDGAINVDITEFQTNLVPYPR.I
569	RAD23-like protein	Arabidopsis thaliana	gi|482568695	44902	99	0.00018	8	1	1091.5671	1090.5599	1090.5519	7.27	303	-	311	0	47	R.NSQQFQALR.A
								2	2204.1467	2203.1395	2203.1161	10.6	229	-	248	0	42	R.AVEYLYSGIPEQAEVPPVSR.A
571	S-adenosylmethionine synthetase	Medicago truncatula	gi|357511493	43708	451	2e-039	22	1	1141.6162	1140.6089	1140.6040	4.34	229	-	238	0	63	K.TIFHLNPSGR.F
								2	1453.7629	1452.7557	1452.7474	5.69	239	-	253	0	128	R.FVIGGPHGDAGLTGR.K
								3	1581.8593	1580.8520	1580.8423	6.09	239	-	254	1	86	R.FVIGGPHGDAGLTGRK.I
								4	1789.9304	1788.9231	1788.9159	4.07	224	-	238	1	50	K.YLDEKTIFHLNPSGR.F
								5	1853.9038	1852.8965	1852.8877	4.77	76	-	92	1	70	R.TIGFISDDVGLDADKCK.V
								6	2100.0308	2099.0235	2098.9993	11.5	171	-	188	0	13	K.TQVTIEYYNENGAMVPVR.V + Oxidation (M)
573	alpha-tubulin	Gossypium hirsutum	gi|134035506	50260	179	1.5e-012	16	1	1691.8739	1690.8666	1690.8638	1.66	216	-	229	0	19	R.SLDIERPTYTNLNR.L
								2	1701.9109	1700.9036	1700.8985	3.00	65	-	79	0	65	R.AVFVDLEPTVIDEVR.T
								3	2385.2058	2384.1985	2384.1873	4.72	85	-	105	1	55	R.QLFHPEQLISGKEDAANNFAR.G
575	PREDICTED: enolase-like	Cicer arietinum	gi|502171058	48139	137	3.4e-008	11	1	1790.9070	1789.8997	1789.9210	-11.90	35	-	52	0	47	R.AAVPSGASTGVYEALELR.D
								2	1877.9063	1876.8990	1876.9167	-9.45	17	-	34	0	76	R.GNPTVEVDVTLSDGTFAR.A
577	26S proteasome regulatory particle triple-A ATPase subunit3	Oryza sativa Japonica Group	gi|17298145	41544	148	2.3e-009	20	1	1142.6228	1141.6155	1141.6244	-7.75	281	-	289	1	4	K.IEFPLPDRR.Q
								2	1270.7275	1269.7203	1269.7193	0.74	280	-	289	2	24	R.KIEFPLPDRR.Q
								3	1492.7029	1491.6956	1491.7066	-7.38	225	-	237	1	20	R.FDAQTGADREVQR.I
								4	1764.9316	1763.9244	1763.9206	2.11	180	-	195	1	32	R.VVGSEFVQKYLGEGPR.M
								5	2218.3103	2217.3030	2217.2957	3.31	65	-	84	1	3	R.ILSTINRELLKPSASVALHR.H
579	putative phosphogluconate dehydrogenase	Oryza sativa Japonica Group	gi|55295906	44997	203	1.2e-014	20	1	1064.5748	1063.5676	1063.5662	1.28	218	-	226	1	30	R.FLSGLKDER.V
								2	1258.5580	1257.5507	1257.5414	7.36	377	-	386	0	34	R.DYFGAHTYER.V
								3	1380.7672	1379.7599	1379.7633	-2.45	365	-	376	1	67	R.DRLPANLVQAQR.D
								4	1562.8578	1561.8505	1561.8464	2.65	218	-	231	2	37	R.FLSGLKDERVEAAK.V
580	PREDICTED: 6-phosphogluconate dehydrogenase, decarboxylating-like isoform 1	Brachypodium distachyon	gi|357110692	52860	125	1.2e-005	16	1	1258.5515	1257.5442	1257.5414	2.22	451	-	460	0	51	R.DYFGAHTYER.V
								2	1380.7649	1379.7576	1379.7633	-4.14	439	-	450	1	33	R.DRLPANLVQAQR.D
585	Rab GDP dissociation inhibitor alpha	Triticum urartu	gi|474050479	47721	252	2e-018	9	1	1197.6145	1196.6072	1196.6223	-12.60	187	-	196	1	15	R.MKLYSESLAR.F
								2	1391.7549	1390.7476	1390.7456	1.44	175	-	186	1	65	R.YLSEPAIDTVKR.M
								3	2544.3147	2543.3074	2543.2849	8.86	197	-	219	0	144	R.FQGGSPYIYPLYGLGELPQAFAR.L
586	elongation factor 1-gamma	Oryza sativa Japonica Group	gi|169244489	47112	107	2.3e-005	9	1	1233.6165	1232.6092	1232.6475	-31.08	340	-	350	0	23	K.MLVIGSEPPFK.V + Oxidation (M)
								2	1335.6119	1334.6047	1334.6255	-15.63	178	-	188	0	56	K.SFTSEFPHVER.Y
594	PREDICTED: elongation factor 1-gamma-like	Malus domestica	gi|658007990	34893	163	1.2e-010	10	1	1335.6305	1334.6232	1334.6255	-1.73	178	-	188	0	53	K.SFTSEFPHVER.Y
								2	2025.0732	2024.0660	2024.0578	4.01	54	-	72	0	92	K.VPVLETPDGPIFESNAIAR.Y
595	elongation factor 1-gamma	Oryza sativa Japonica Group	gi|169244489	47112	98	0.00029	9	1	1233.6373	1232.6301	1232.6475	-14.15	340	-	350	0	23	K.MLVIGSEPPFK.V + Oxidation (M)
								2	1335.6340	1334.6268	1334.6255	0.93	178	-	188	0	59	K.SFTSEFPHVER.Y
598	Elongation factor 1-gamma	Medicago truncatula	gi|357445247	47865	151	2e-009	14	1	1335.6394	1334.6321	1334.6255	4.95	179	-	189	0	62	K.SFTSEFPHVER.Y
								2	2180.0037	2178.9964	2178.9990	-1.22	396	-	415	0	68	R.ASQMIEDAEPFEGEALLDAK.C + Oxidation (M)
599	PREDICTED: elongation factor 1-gamma-like	Citrus sinensis	gi|568848872	48093	90	1.7e-003	8	1	1335.6381	1334.6308	1334.6255	3.94	178	-	188	0	29	K.SFTSEFPHVER.Y
								2	2025.0690	2024.0617	2024.0578	1.90	54	-	72	0	36	K.VPVLETPDGPIFESNAIAR.Y
601	elongation factor 1 gamma, putative	Ricinus communis	gi|255570962	35550	79	0.013	6	1	1335.6266	1334.6193	1334.6255	-4.65	62	-	72	0	54	K.SFTSEFPHVER.Y
604	elongation factor-1 alpha	Nicotiana paniculata	gi|3869088	49629	188	2.7e-013	20	1	1025.6054	1024.5981	1024.6030	-4.76	244	-	254	0	35	K.IGGIGTVPVGR.V
								2	1120.5779	1119.5706	1119.5924	-19.49	21	-	30	0	5	K.STTTGHLIYK.L
								3	1298.7217	1297.7144	1297.7394	-19.27	135	-	146	0	51	R.EHALLAFTLGVK.Q
								4	1451.6674	1450.6601	1450.6663	-4.31	85	-	96	0	15	K.YYCTVIDAPGHR.D
								5	1586.8800	1585.8727	1585.8940	-13.44	6	-	20	0	48	K.VHINIVVIGHVDSGK.S
605	PREDICTED: elongation factor 1-alpha-like	Pyrus x bretschneideri	gi|694353780	49587	147	4.9e-009	22	1	1025.6151	1024.6078	1024.6030	4.77	244	-	254	0	48	K.IGGIGTVPVGR.V
								2	1856.0120	1855.0047	1854.9952	5.12	130	-	146	1	18	K.DGQTREHALLAFTLGVK.Q
								3	2324.1670	2323.1597	2323.1592	0.21	392	-	411	0	25	K.MIPTKPMVVETFSEYPPLGR.F + 2 Oxidation (M)
								4	2462.3323	2461.3250	2461.3139	4.52	255	-	278	0	10	R.VETGVVKPGMVVTFGPTGLTTEVK.S + Oxidation (M)
607	RAD23-like protein	Arabidopsis thaliana	gi|30409730	36031	94	0.0066	7	1	1091.5480	1090.5407	1090.5519	-10.31	258	-	266	0	50	R.NSQQFQALR.A
								2	3661.8086	3660.8013	3660.8313	-8.20	267	-	299	0	33	R.AMVQANPQILQPMLQEQLEAAMPQAVTVTPEER.E
608	PREDICTED: elongation factor 1-alpha-like isoform 1	Glycine max	gi|356570229	49591	302	7.3e-025	17	1	1025.5994	1024.5921	1024.6030	-10.60	244	-	254	0	72	K.IGGIGTVPVGR.V
								2	1451.6668	1450.6595	1450.6663	-4.73	85	-	96	0	39	K.YYCTVIDAPGHR.D
								3	1855.9982	1854.9909	1854.9952	-2.32	130	-	146	1	42	K.DGQTREHALLAFTLGVK.Q
								4	2324.1692	2323.1619	2323.1592	1.16	392	-	411	0	38	K.MIPTKPMVVETFSEYPPLGR.F + 2 Oxidation (M)
								5	2462.3189	2461.3116	2461.3139	-0.93	255	-	278	0	62	R.VETGVVKPGMVVTFGPTGLTTEVK.S + Oxidation (M)
610	PREDICTED: elongation factor 1-alpha-like isoform 1	Glycine max	gi|356570229	49591	246	2.9e-019	16	1	1025.5778	1024.5705	1024.6030	-31.69	244	-	254	0	58	K.IGGIGTVPVGR.V
								2	1855.9873	1854.9800	1854.9952	-8.18	130	-	146	1	65	K.DGQTREHALLAFTLGVK.Q
								3	1954.9326	1953.9253	1953.9407	-7.87	85	-	100	1	24	K.YYCTVIDAPGHRDFIK.N
								4	2324.1582	2323.1509	2323.1592	-3.57	392	-	411	0	46	K.MIPTKPMVVETFSEYPPLGR.F + 2 Oxidation (M)
								5	2462.3276	2461.3204	2461.3139	2.64	255	-	278	0	11	R.VETGVVKPGMVVTFGPTGLTTEVK.S + Oxidation (M)
611	PREDICTED: transaldolase-like	Cicer arietinum	gi|502090152	48540	375	5.4e-032	18	1	1083.6226	1082.6153	1082.6084	6.37	289	-	298	0	49	K.IGTPEALNLR.G
								2	1199.6398	1198.6325	1198.6346	-1.79	267	-	277	0	78	R.VTSVASFFVSR.V
								3	1445.6716	1444.6644	1444.6582	4.23	125	-	137	0	102	K.AISSSSAYNDQFR.E
								4	1636.8872	1635.8799	1635.8732	4.09	301	-	315	0	104	K.AAVAQAALAYQLYQR.K
	40S ribosomal protein SA	Zea mays	gi|413956805	33650	276	4.3e-022	14	1	1362.6985	1361.6912	1361.6840	5.28	95	-	107	0	100	K.FAQYTGAHAIAGR.H
								2	2047.9884	2046.9811	2046.9759	2.53	108	-	125	0	138	R.HTPGTFTNQLQTSFSEPR.L
612	PREDICTED: 26S protease regulatory subunit 6A homolog A-like	Cucumis sativus	gi|449528343	17008	119	1.9e-006	17	1	1453.7495	1452.7422	1452.7361	4.22	60	-	71	1	32	R.KIEFPHPTEEAR.A
								2	1680.8878	1679.8805	1679.8743	3.71	60	-	73	2	21	R.KIEFPHPTEEARAR.I
								3	1855.9908	1854.9836	1854.9985	-8.07	37	-	53	1	3	K.VIAATNRADILDPALMR.S + Oxidation (M)
								4	2257.0742	2256.0669	2256.0658	0.49	120	-	139	0	6	R.DATEVNHEDFNEGIIQVQAK.K
619	PREDICTED: elongation factor 1-alpha-like	Pyrus x bretschneideri	gi|694353780	49587	268	3.9e-021	23	1	1025.6174	1024.6102	1024.6030	7.03	244	-	254	0	87	K.IGGIGTVPVGR.V
								2	1856.0118	1855.0046	1854.9952	5.05	130	-	146	1	59	K.DGQTREHALLAFTLGVK.Q
								3	2324.1694	2323.1622	2323.1592	1.26	392	-	411	0	63	K.MIPTKPMVVETFSEYPPLGR.F + 2 Oxidation (M)
624	S-adenosylmethionine synthetase, partial	Populus trichocarpa	gi|403327811	16180	210	1.2e-015	7	1	1141.5892	1140.5820	1140.6040	-19.32	105	-	114	0	41	K.TIFHLNPSGR.F
								2	1453.7399	1452.7326	1452.7474	-10.19	115	-	129	0	102	R.FVIGGPHGDAGLTGR.K
								3	1581.8414	1580.8342	1580.8423	-5.18	115	-	130	1	29	R.FVIGGPHGDAGLTGRK.I
630	S-adenosylmethionine synthetase 1	Aegilops tauschii	gi|475568681	38905	164	9.8e-011	16	1	1141.6163	1140.6091	1140.6040	4.44	205	-	214	0	32	R.TIFHLNPSGR.F
								2	1453.7568	1452.7496	1452.7474	1.50	215	-	229	0	81	R.FVIGGPHGDAGLTGR.K
								3	1581.8583	1580.8510	1580.8423	5.48	215	-	230	1	17	R.FVIGGPHGDAGLTGRK.I
631	PREDICTED: S-adenosylmethionine synthase-like	Cicer arietinum	gi|257706371	16258	107	0.0004	10	1	1141.6056	1140.5983	1140.6040	-4.98	14	-	23	0	29	K.TIFHLNPSGR.F
								2	1453.7568	1452.7496	1452.7474	1.50	24	-	38	0	54	R.FVIGGPHGDAGLTGR.K
637	putative DNA binding protein	Trifolium pratense	gi|84468322	44255	578	1.8e-052	20	1	1028.6134	1027.6061	1027.6138	-7.50	184	-	192	1	25	K.VVIDRLTGR.S
								2	1098.4590	1097.4517	1097.4448	6.32	201	-	209	0	16	R.FADEGEQMR.A + Oxidation (M)
								3	1115.4895	1114.4822	1114.4866	-3.93	296	-	304	0	79	R.CGFVQFSDR.S
								4	1340.7672	1339.7599	1339.7572	2.04	313	-	325	0	93	R.VLNGTLLGGQNVR.L
								5	1863.8571	1862.8498	1862.8435	3.37	93	-	108	0	108	K.QTSQSEGYGFIEFNTR.A
								6	1998.9722	1997.9649	1997.9629	1.00	114	-	131	0	21	R.VLQTYQGAIMPNGGQSYR.L + Oxidation (M)
								7	2105.9936	2104.9864	2104.9814	2.37	91	-	108	1	142	R.NKQTSQSEGYGFIEFNTR.A
								8	2184.1785	2183.1712	2183.1658	2.46	305	-	325	1	51	R.SSAEEAIRVLNGTLLGGQNVR.L
640	S-adenosylmethionine synthetase-2	Pisum sativum	gi|37051117	37838	305	3.7e-025	17	1	1141.6156	1140.6083	1140.6040	3.80	179	-	188	0	52	K.TIFHLNPSGR.F
								2	1453.7617	1452.7544	1452.7474	4.85	189	-	203	0	109	R.FVIGGPHGDAGLTGR.K
								3	1581.8549	1580.8476	1580.8423	3.31	189	-	204	1	77	R.FVIGGPHGDAGLTGRK.I
644	PREDICTED: S-adenosylmethionine synthase-like isoform 1	Glycine max	gi|356556474	43425	302	9.3e-025	27	1	1141.6107	1140.6034	1140.6040	-0.48	230	-	239	0	33	K.TIFHLNPSGR.F
								2	1206.6504	1205.6431	1205.6404	2.24	63	-	72	1	23	K.ANVDYEKIVR.D
								3	1400.6870	1399.6797	1399.6667	9.33	160	-	171	0	7	K.NGTCPWLRPDGK.T
								4	1453.7699	1452.7626	1452.7474	10.5	240	-	254	0	96	R.FVIGGPHGDAGLTGR.K
								5	1581.8597	1580.8525	1580.8423	6.40	240	-	255	1	42	R.FVIGGPHGDAGLTGRK.I
								6	1789.9319	1788.9246	1788.9159	4.89	225	-	239	1	8	K.YLDEKTIFHLNPSGR.F
								7	2100.0352	2099.0279	2099.0357	-3.74	172	-	189	1	14	K.TQVTVEYYNDKGAMVPIR.V + Oxidation (M)
645	PREDICTED: S-adenosylmethionine synthase-like isoform 1	Glycine max	gi|356556474	43425	411	9.2e-036	22	1	1141.6217	1140.6144	1140.6040	9.15	230	-	239	0	57	K.TIFHLNPSGR.F
								2	1453.7656	1452.7584	1452.7474	7.55	240	-	254	0	116	R.FVIGGPHGDAGLTGR.K
								3	1581.8633	1580.8560	1580.8423	8.64	240	-	255	1	85	R.FVIGGPHGDAGLTGRK.I
								4	1789.9360	1788.9288	1788.9159	7.21	225	-	239	1	16	K.YLDEKTIFHLNPSGR.F
								5	2100.0374	2099.0301	2099.0357	-2.70	172	-	189	1	13	K.TQVTVEYYNDKGAMVPIR.V + Oxidation (M)
								6	2383.2754	2382.2681	2382.2656	1.07	94	-	115	0	61	K.VLVNIEQQSPDIAQGVHGHLTK.R
648	S-adenosylmethionine synthase 1, partial	Petroselinum crispum	gi|400246	25750	86	0.0067	13	1	1141.6084	1140.6011	1140.6040	-2.51	71	-	80	0	22	K.TIFHLNPSGR.F
								2	1453.7549	1452.7476	1452.7474	0.15	81	-	95	0	35	R.FVIGGPHGDAGLTGR.K
	BB936247 Trifolium pratense three week-old plant SSR-enriched library cDNA clone RCC09156, mRNA sequence	Trifolium pratense	gi|86125038	20700	181	1.6e-011	7	1	1607.6737	1606.6664	1606.6747	-5.17	90	-	106	0	45	K.TTTAGGYGGGYGDSDTK.T
								2	2273.9092	2272.9019	2272.8993	1.16	16	-	38	0	125	K.TSNYSNDETSGGYGGGGGYSDTK.T
	LCUSE1NG_T3_017_C03_14JUN2007_027 LCUSE1NG Lens culinaris cDNA, mRNA sequence	Lens culinaris	gi|268541546	28221	133	1e-006	8	1	1684.9207	1683.9134	1683.9057	4.58	93	-	108	1	67	R.YKGVAHGVGQTEILGR.I
								2	2014.0730	2013.0657	2013.0531	6.26	158	-	176	1	50	R.VGGGEVSVPFLQEKDIPSR.Y
651	Eukaryotic initiation factor 4A	Medicago truncatula	gi|357449913	46988	198	2.3e-014	20	1	1477.8359	1476.8287	1476.8413	-8.55	154	-	168	0	16	R.ILSSGVHVVVGTPGR.V
								2	1564.7991	1563.7918	1563.7893	1.60	376	-	389	1	33	R.KGVAINFVTTDDER.M
								3	1587.6903	1586.6830	1586.6956	-7.94	185	-	197	0	4	K.MFVLDEADEMLSR.G + 2 Oxidation (M)
								4	1827.9493	1826.9421	1826.9315	5.78	54	-	69	0	77	R.GIYAYGFEKPSAIQQR.G
								5	2911.5115	2910.5042	2910.4876	5.71	342	-	366	0	30	R.GIDVQQVSLVINYDLPTQPENYLHR.I
652	S-adenosylmethionine synthetase	Chlamydomonas reinhardtii	gi|2454484	19504	90	0.0001	8	1	1141.6138	1140.6065	1140.6040	2.20	20	-	29	0	30	K.TIFHLNPSGR.F
								2	1453.7594	1452.7521	1452.7474	3.26	30	-	44	0	47	R.FVIGGPHGDAGLTGR.K
654	Eukaryotic initiation factor 4A	Medicago truncatula	gi|357449913	46988	350	1.2e-029	27	1	1114.6791	1113.6718	1113.6758	-3.54	332	-	341	0	30	R.VLITTDLLAR.G
								2	1477.8543	1476.8470	1476.8413	3.85	154	-	168	0	42	R.ILSSGVHVVVGTPGR.V
								3	1564.8019	1563.7946	1563.7893	3.40	376	-	389	1	39	R.KGVAINFVTTDDER.M
								4	1827.9546	1826.9473	1826.9315	8.65	54	-	69	0	85	R.GIYAYGFEKPSAIQQR.G
								5	2059.0952	2058.0879	2058.0681	9.65	130	-	149	1	0	R.ALGDYLGVKVHACVGGTSVR.E
								6	2075.0806	2074.0733	2074.0769	-1.73	214	-	232	0	4	K.IQVGVFSATMPPEALEITR.K + Oxidation (M)
								7	2911.5315	2910.5242	2910.4876	12.6	342	-	366	0	44	R.GIDVQQVSLVINYDLPTQPENYLHR.I
657	PREDICTED: eukaryotic initiation factor 4A-2	Vitis vinifera	gi|225442221	47205	194	5.9e-014	18	1	1114.6753	1113.6680	1113.6758	-6.95	332	-	341	0	45	R.VLITTDLLAR.G
								2	1827.9492	1826.9419	1826.9315	5.72	54	-	69	0	96	R.GIYAYGFEKPSAIQQR.G
664	Abscisic acid stress ripening protein	Medicago truncatula	gi|86125038	20700	231	1.6e-016	7	1	1607.6818	1606.6745	1606.6747	-0.16	90	-	106	0	37	K.TTTAGGYGGGYGDSDTK.T
								2	1662.7105	1661.7032	1661.6918	6.85	107	-	123	0	55	K.TTTGGGYGGGYGEDTNR.R
								3	2273.9099	2272.9026	2272.8993	1.48	16	-	38	0	126	K.TSNYSNDETSGGYGGGGGYSDTK.T
665	PREDICTED: 26S protease regulatory subunit 6A homolog	Cicer arietinum	gi|502117112	47606	433	7.4e-038	39	1	1028.6097	1027.6025	1027.6026	-0.09	37	-	44	1	19	R.ILKEELQR.T
								2	1325.6514	1324.6441	1324.6411	2.23	336	-	346	0	31	K.IEFPHPTEEAR.A
								3	1453.7498	1452.7425	1452.7361	4.40	335	-	346	1	59	R.KIEFPHPTEEAR.A
								4	1461.7454	1460.7381	1460.7592	-14.44	382	-	394	1	13	K.AVCVEAGMLALRR.D + Oxidation (M)
								5	1660.8637	1659.8564	1659.8654	-5.46	235	-	250	0	24	K.LAGPQLVQMFIGDGAK.L + Oxidation (M)
								6	1679.7988	1678.7916	1678.8023	-6.41	279	-	292	2	29	K.RFDSEVSGDREVQR.T
								7	1814.8784	1813.8711	1813.8781	-3.83	356	-	370	1	27	R.KMNVHPDVNFEELAR.S + Oxidation (M)
								8	1886.9161	1885.9089	1885.8945	7.61	140	-	155	0	57	K.DSYLILDTLPSEYDSR.V
								9	2257.0754	2256.0682	2256.0658	1.03	395	-	414	0	48	R.DATEVNHEDFNEGIIQVQAK.K
667	citrate synthase-like protein	Arabidopsis thaliana	gi|7076763	48407	106	3.7e-005	7	1	1753.9440	1752.9367	1752.9635	-15.30	303	-	319	1	95	K.TLNSGKVVPGYGHGVLR.K
669	PREDICTED: actin-101-like	Glycine max	gi|356558578	41797	137	2.3e-008	12	1	1212.7185	1211.7112	1211.7139	-2.17	31	-	41	0	25	R.AVFPSIIGRPR.H
								2	1429.6716	1428.6644	1428.6633	0.71	362	-	374	0	22	K.GEYDESGPAIVHR.K
								3	1605.8818	1604.8746	1604.8774	-1.74	180	-	193	1	12	R.LDLAGRDLTEYLVK.I
								4	1763.8839	1762.8766	1762.8737	1.65	241	-	256	0	55	K.SYELPDGQVITIGSER.F
682	Isocitrate dehydrogenase [NADP], chloroplastic		gi|2497259	48695	404	4.6e-035	31	1	1355.6908	1354.6835	1354.6841	-0.41	325	-	337	0	69	K.TIEAEAAHGTVTR.H
								2	1398.6462	1397.6390	1397.6364	1.85	262	-	272	0	44	K.YEAAGIWYEHR.L + Trp->Kynurenin (W)
								3	1514.8530	1513.8458	1513.8439	1.22	143	-	155	0	39	R.LIPGWTKPICIGR.H + Trp->Kynurenin (W)
								4	1773.9709	1772.9637	1772.9607	1.67	124	-	138	1	49	R.NILNGTVFREPIICK.N
								5	1801.8728	1800.8655	1800.8642	0.71	345	-	361	0	89	K.GGETSTNSIASIFAWTR.G + Trp->Kynurenin (W)
684	PREDICTED: GDP-mannose 3,5-epimerase-like isoform X1	Cicer arietinum	gi|217072432	43192	153	5.8e-010	17	1	1409.7624	1408.7552	1408.7575	-1.68	292	-	304	0	38	K.TPIHHIPGPEGVR.G
								2	1671.8081	1670.8008	1670.7974	2.04	244	-	257	0	76	R.SFTFIDECVEGVLR.L
685	citrate synthase-like protein	Arabidopsis thaliana	gi|297824449	53122	124	5.9e-007	16	1	1753.9446	1752.9373	1752.9635	-14.95	342	-	358	1	106	K.TLNSGKVVPGYGHGVLR.N
687	Isocitrate dehydrogenase	Medicago truncatula	gi|357491797	46330	131	9.2e-008	19	1	1355.6968	1354.6895	1354.6841	4.00	304	-	316	0	8	K.TIEAEAAHGTVTR.H
								2	1514.8574	1513.8501	1513.8439	4.12	122	-	134	0	24	R.LIPGWTKPICIGR.H + Trp->Kynurenin (W)
								3	1773.9717	1772.9644	1772.9607	2.08	103	-	117	1	17	R.NILNGTVFREPIICK.N
								4	1801.8734	1800.8661	1800.8642	1.05	324	-	340	0	45	K.GGETSTNSIASIFAWTR.G + Trp->Kynurenin (W)
694	Isocitrate dehydrogenase [NADP], chloroplastic		gi|2497259	48695	278	1.8e-022	29	1	1066.6194	1065.6121	1065.6182	-5.74	398	-	407	0	61	K.DLALILHGSK.L
								2	1355.6959	1354.6886	1354.6841	3.37	325	-	337	0	24	K.TIEAEAAHGTVTR.H
								3	1773.9735	1772.9662	1772.9607	3.12	124	-	138	1	9	R.NILNGTVFREPIICK.N
								4	1801.8757	1800.8685	1800.8642	2.34	345	-	361	0	88	K.GGETSTNSIASIFAWTR.G + Trp->Kynurenin (W)
696	PREDICTED: actin-101-like	Glycine max	gi|356558578	41797	188	1.8e-013	22	1	1212.7229	1211.7156	1211.7139	1.45	31	-	41	0	34	R.AVFPSIIGRPR.H
								2	1429.6798	1428.6725	1428.6633	6.43	362	-	374	0	1	K.GEYDESGPAIVHR.K
								3	1605.8892	1604.8819	1604.8774	2.83	180	-	193	1	2	R.LDLAGRDLTEYLVK.I
								4	1763.8932	1762.8859	1762.8737	6.91	241	-	256	0	16	K.SYELPDGQVITIGSER.F
								5	1954.0660	1953.0588	1953.0571	0.85	98	-	115	0	51	R.VAPEEHPVLLTEAPLNPK.A
								6	3151.6450	3150.6377	3150.6350	0.88	150	-	179	0	26	R.TTGIVLDSGDGVSHTVPIYEGYALPHAILR.L
697	actin, partial	Glycine max	gi|1498334	37256	143	7.4e-009	12	1	1212.7123	1211.7050	1211.7139	-7.31	11	-	21	0	42	R.AVFPSIIGRPR.H
								2	1763.8818	1762.8746	1762.8737	0.47	221	-	236	0	49	K.SYELPDGQVITIGSER.F
								3	1954.0563	1953.0490	1953.0571	-4.15	78	-	95	0	30	R.VAPEEHPVLLTEAPLNPK.A
								4	2295.2583	2294.2510	2294.2382	5.57	78	-	98	1	8	R.VAPEEHPVLLTEAPLNPKANR.E
								5	2452.2234	2451.2161	2451.2129	1.31	214	-	236	1	2	K.SSSAVEKSYELPDGQVITIGSER.F
700	PREDICTED: actin-101-like	Glycine max	gi|356558578	41797	460	1.2e-040	22	1	1212.7194	1211.7121	1211.7139	-1.47	31	-	41	0	42	R.AVFPSIIGRPR.H
								2	1429.6736	1428.6663	1428.6633	2.07	362	-	374	0	104	K.GEYDESGPAIVHR.K
								3	1573.7871	1572.7798	1572.7784	0.93	199	-	212	1	58	R.GYSFSTSAEKEIVR.D
								4	1605.8884	1604.8812	1604.8774	2.37	180	-	193	1	77	R.LDLAGRDLTEYLVK.I
								5	1763.8838	1762.8765	1762.8737	1.58	241	-	256	0	89	K.SYELPDGQVITIGSER.F
704	PREDICTED: LOW QUALITY PROTEIN: elongation factor 1-alpha-like	Cucumis sativus	gi|449508682	49726	95	0.00078	14	1	910.4631	909.4558	909.4596	-4.16	56	-	62	0	---	K.YAWVLDK.L + Oxidation (HW)
								2	914.5358	913.5285	913.5597	-34.10	419	-	427	0	---	R.QTVAVGVIK.S
								3	920.4993	919.4920	919.5127	-22.48	38	-	44	1	---	R.VIERFEK.E
								4	1025.6212	1024.6139	1024.6030	10.7	244	-	254	0	---	K.IGGIGTVPVGR.V
								5	1025.6212	1024.6139	1024.6030	10.7	244	-	254	0	37	K.IGGIGTVPVGR.V
								6	1298.7125	1297.7052	1297.7394	-26.34	135	-	146	0	---	R.EHALLAFTLGVK.Q
								7	1314.7756	1313.7683	1313.7343	25.9	135	-	146	0	---	R.EHALLAFTLGVK.Q + Oxidation (HW)
								8	1326.7433	1325.7360	1325.6397	72.6	45	-	55	2	---	K.EAAEMNKRSFK.Y + Oxidation (M)
								9	1332.6893	1331.6820	1331.7231	-30.87	416	-	427	1	---	R.DMRQTVAVGVIK.S + Oxidation (M)
								10	1928.0573	1927.0500	1927.0051	23.3	165	-	180	2	38	K.ARYDEIVKEVSSYLQK.V
706	PREDICTED: actin-101-like	Glycine max	gi|356558578	41797	252	9.3e-020	15	1	1212.7134	1211.7061	1211.7139	-6.41	31	-	41	0	65	R.AVFPSIIGRPR.H
								2	1763.8801	1762.8729	1762.8737	-0.50	241	-	256	0	73	K.SYELPDGQVITIGSER.F
								3	2295.2542	2294.2469	2294.2382	3.77	98	-	118	1	26	R.VAPEEHPVLLTEAPLNPKANR.E
								4	2452.2239	2451.2166	2451.2129	1.51	234	-	256	1	52	K.SSSAVEKSYELPDGQVITIGSER.F
								5	2552.3875	2551.3802	2551.3758	1.72	98	-	120	2	16	R.VAPEEHPVLLTEAPLNPKANREK.M
707	Elongation factor Tu	Medicago truncatula	gi|357461757	53265	360	2.5e-030	22	1	1141.6574	1140.6501	1140.6503	-0.20	329	-	339	0	72	K.VGDVVDLVGLR.E
								2	1435.6735	1434.6662	1434.6626	2.47	126	-	137	1	83	K.KYDEIDAAPEER.A
								3	1701.8768	1700.8696	1700.8767	-4.21	355	-	370	0	49	K.ILDDAMAGDNVGLLLR.G + Oxidation (M)
								4	1797.9005	1796.8932	1796.8792	7.80	140	-	155	0	94	R.GITINTATVEYETETR.H
								5	1919.8973	1918.8901	1918.8937	-1.90	410	-	424	0	16	R.HSPFFAGYRPQFYMR.T + Oxidation (M)
	Actin	Nicotiana tabacum	gi|50058115	41885	219	3.1e-016	14	1	1198.7101	1197.7028	1197.6982	3.82	31	-	41	0	53	R.AVFPSIVGRPR.H
								2	1763.8959	1762.8886	1762.8737	8.43	241	-	256	0	59	K.SYELPDGQVITIGSER.F
								3	1954.0597	1953.0524	1953.0571	-2.40	98	-	115	0	76	R.VAPEEHPVLLTEAPLNPK.A
709	PREDICTED: actin-101-like	Glycine max	gi|356558578	41797	665	3.7e-061	28	1	1212.7075	1211.7002	1211.7139	-11.24	31	-	41	0	72	R.AVFPSIIGRPR.H
								2	1429.6671	1428.6598	1428.6633	-2.46	362	-	374	0	108	K.GEYDESGPAIVHR.K
								3	1573.7789	1572.7717	1572.7784	-4.27	199	-	212	1	57	R.GYSFSTSAEKEIVR.D
								4	1605.8800	1604.8727	1604.8774	-2.88	180	-	193	1	64	R.LDLAGRDLTEYLVK.I
								5	1763.8868	1762.8796	1762.8737	3.31	241	-	256	0	90	K.SYELPDGQVITIGSER.F
								6	1954.0604	1953.0531	1953.0571	-2.02	98	-	115	0	85	R.VAPEEHPVLLTEAPLNPK.A
								7	3151.6572	3150.6500	3150.6350	4.75	150	-	179	0	81	R.TTGIVLDSGDGVSHTVPIYEGYALPHAILR.L
712	Elongation factor Tu, chloroplastic		gi|6015084	53131	317	3.4e-026	20	1	1039.5831	1038.5759	1038.6114	-34.19	394	-	402	0	40	K.FSAIVYVLK.K
								2	1059.5153	1058.5080	1058.5833	-71.10	314	-	323	1	3	R.GTVATGRIER.G
								3	1141.6404	1140.6331	1140.6503	-15.07	328	-	338	0	67	K.VGDVVDLVGLR.E
								4	1435.6534	1434.6462	1434.6626	-11.49	125	-	136	1	61	K.KYDEIDAAPEER.A
								5	1701.8606	1700.8533	1700.8767	-13.75	354	-	369	0	14	K.ILDDAMAGDNVGLLLR.G + Oxidation (M)
								6	1797.8737	1796.8664	1796.8792	-7.14	139	-	154	0	104	R.GITINTATVEYETETR.H
713	PREDICTED: actin-101-like	Glycine max	gi|356558578	41797	183	1.2e-012	19	1	1212.7272	1211.7199	1211.7139	4.97	31	-	41	0	27	R.AVFPSIIGRPR.H
								2	1429.6882	1428.6810	1428.6633	12.3	362	-	374	0	7	K.GEYDESGPAIVHR.K
								3	1605.8905	1604.8832	1604.8774	3.66	180	-	193	1	6	R.LDLAGRDLTEYLVK.I
								4	1763.8995	1762.8923	1762.8737	10.5	241	-	256	0	45	K.SYELPDGQVITIGSER.F
								5	1954.0581	1953.0508	1953.0571	-3.21	98	-	115	0	61	R.VAPEEHPVLLTEAPLNPK.A
718	PREDICTED: actin-101-like	Glycine max	gi|356558578	41797	248	3.9e-019	18	1	1212.7131	1211.7059	1211.7139	-6.61	31	-	41	0	58	R.AVFPSIIGRPR.H
								2	1605.8785	1604.8713	1604.8774	-3.79	180	-	193	1	18	R.LDLAGRDLTEYLVK.I
								3	1763.8878	1762.8805	1762.8737	3.86	241	-	256	0	65	K.SYELPDGQVITIGSER.F
								4	1954.0558	1953.0485	1953.0571	-4.40	98	-	115	0	69	R.VAPEEHPVLLTEAPLNPK.A
724	PREDICTED: transaldolase-like	Glycine max	gi|356527464	48143	146	2.9e-009	16	1	1199.6416	1198.6343	1198.6346	-0.27	264	-	274	0	37	R.VTSVASFFVSR.V
								2	1636.8818	1635.8746	1635.8732	0.81	298	-	312	0	62	K.AAVAQAALAYQLYQR.K
726	Obg-like ATPase	Medicago truncatula	gi|357448527	44788	276	2.9e-022	16	1	1126.6276	1125.6203	1125.6295	-8.17	118	-	127	0	74	R.AVDGIFHVLR.A
								2	1163.6038	1162.5965	1162.5982	-1.49	193	-	202	1	25	K.AFIEEGKDVR.L
								3	1236.6985	1235.6912	1235.6986	-5.97	10	-	20	0	29	K.EAPVERPILGR.F
								4	1390.7655	1389.7582	1389.7616	-2.43	191	-	202	2	27	K.VKAFIEEGKDVR.L
								5	1778.9075	1777.9002	1777.8972	1.67	101	-	117	0	91	R.GAHQGQGLGNSFLSHIR.A
								6	1855.9849	1854.9776	1854.9839	-3.43	84	-	100	0	6	K.SEVSAFLEIHDIAGLVR.G
728	monodehydroascorbate reductase	Medicago sativa	gi|369726464	47243	673	7.4e-062	33	1	1150.5884	1149.5811	1149.5818	-0.63	53	-	62	0	48	K.AYLFPESPAR.L
								2	1430.7651	1429.7579	1429.7565	0.96	40	-	52	0	69	K.EAVAPYERPALSK.A
								3	1473.6947	1472.6874	1472.6831	2.95	63	-	76	0	115	R.LPGFHTCVGSGGER.L
								4	1773.0372	1772.0300	1772.0196	5.83	166	-	183	0	66	K.AVVVGGGYIGLELSAVLR.L
								5	1844.8489	1843.8416	1843.8305	6.04	337	-	350	0	79	K.TVEEYDYLPYFYSR.S
								6	2196.2896	2195.2823	2195.2678	6.59	249	-	269	0	97	R.VLEADIVVVGVGGRPQISLFK.G
								7	2315.2007	2314.1934	2314.1845	3.86	141	-	159	2	36	K.NIFYLREVDDADKLYEAIK.G
								8	2669.3257	2668.3184	2668.3060	4.64	328	-	350	1	71	K.AIIAAEAGKTVEEYDYLPYFYSR.S
737	PREDICTED: 26S protease regulatory subunit 10B homolog A-like isoform 1	Glycine max	gi|356551904	44795	120	1.5e-006	21	1	1162.5852	1161.5779	1161.5778	0.10	340	-	350	0	44	K.LAEGFNGADLR.N
								2	1271.6381	1270.6308	1270.6492	-14.49	220	-	229	1	3	R.LIREMFGYAR.D + Oxidation (M)
								3	1423.7952	1422.7879	1422.7830	3.42	304	-	315	1	11	R.KIEIPLPNEQSR.M
738	actin, partial	Glycine max	gi|1498334	37256	196	6.2e-014	16	1	1212.7125	1211.7052	1211.7139	-7.12	11	-	21	0	37	R.AVFPSIIGRPR.H
								2	1605.8800	1604.8727	1604.8774	-2.88	160	-	173	1	11	R.LDLAGRDLTEYLVK.I
								3	1763.8872	1762.8799	1762.8737	3.52	221	-	236	0	62	K.SYELPDGQVITIGSER.F
								4	1954.0105	1953.0032	1953.0571	-27.58	78	-	95	0	48	R.VAPEEHPVLLTEAPLNPK.A
742	LL-diaminopimelate aminotransferase	Medicago truncatula	gi|357476071	50432	262	1.6e-020	16	1	1059.4788	1058.4715	1058.4855	-13.23	208	-	215	0	29	K.FANIEYMR.C + Oxidation (M)
								2	1377.7552	1376.7480	1376.7452	2.01	66	-	77	0	52	K.LQAGYLFPEIAR.R
								3	1958.9847	1957.9775	1957.9647	6.52	418	-	437	0	69	K.THVVTTPGSGFGPGGEGFVR.V
								4	2033.0883	2032.0810	2032.0741	3.37	60	-	77	1	63	R.NENLGKLQAGYLFPEIAR.R
								5	2450.2100	2449.2027	2449.1873	6.27	115	-	137	0	25	K.SHALSTLEGYSGYGAEQGEKPLR.S
								6	1681.9216	1680.9144	1680.9159	-0.91	321	-	336	0	109	K.ILDQGQAGDNVGLLLR.G
745	PREDICTED: LOW QUALITY PROTEIN: elongation factor Tu, mitochondrial-like	Cicer arietinum	gi|502109411	50415	652	1.1e-059	30	1	1561.7732	1560.7659	1560.7671	-0.77	96	-	109	1	79	K.AVAFDEIDKAPEEK.K
								2	1602.8173	1601.8100	1601.8009	5.68	225	-	240	0	47	R.GSALSALQGTNEEIGR.K
								3	1648.7881	1647.7808	1647.7814	-0.37	246	-	259	0	42	K.LMDAVDEYIPDPVR.Q + Oxidation (M)
								4	1681.9307	1680.9234	1680.9159	4.47	321	-	336	0	161	K.ILDQGQAGDNVGLLLR.G
								5	1730.9108	1729.9035	1729.8958	4.42	225	-	241	1	54	R.GSALSALQGTNEEIGRK.A
								6	1759.9415	1758.9343	1758.9264	4.45	112	-	127	1	78	R.GITIATAHVEYETAKR.H
								7	1854.9700	1853.9627	1853.9523	5.61	360	-	375	2	73	K.KFEAEIYVLTKDEGGR.H
								8	1946.9746	1945.9673	1945.9587	4.42	376	-	390	0	27	R.HTAFFSNYRPQFYLR.T
748	GDP-mannose 4,6 dehydratase 1	Arabidopsis thaliana	gi|15239334	40939	129	2.2e-007	16	1	1118.6351	1117.6279	1117.6244	3.11	232	-	241	0	30	K.LFLGNIQASR.D
								2	1839.9320	1838.9247	1838.9163	4.61	300	-	315	1	65	R.YFRPTEVDNLKGDASK.A
	PREDICTED: probable N-succinyldiaminopimelate aminotransferase DapC-like	Cicer arietinum	gi|502126699	50374	108	2.7e-005	10	1	1373.6592	1372.6519	1372.6445	5.36	429	-	439	1	34	R.FTFCKDEGTLR.A
								2	1487.7902	1486.7829	1486.7780	3.31	128	-	141	0	67	R.GYGVPDLNIAIAER.F
754	PREDICTED: 40S ribosomal protein SA-like	Setaria italica	gi|514736052	33393	59	2.3	9	1	2047.9777	2046.9704	2046.9759	-2.71	108	-	125	0	47	R.HTPGTFTNQLQTSFSEPR.L
	PREDICTED: transaldolase-like	Cicer arietinum	gi|502090152	48540	57	3.1	8	1	1083.6010	1082.5937	1082.6084	-13.59	289	-	298	0	1	K.IGTPEALNLR.G
								2	1199.6133	1198.6060	1198.6346	-23.89	267	-	277	0	30	R.VTSVASFFVSR.V
								3	1636.8783	1635.8710	1635.8732	-1.36	301	-	315	0	22	K.AAVAQAALAYQLYQR.K
755	glyceraldehyde-3-phosphate dehydrogenase	Panax ginseng	gi|262235239	23390	314	6.8e-026	12	1	1175.6318	1174.6246	1174.6346	-8.54	181	-	191	0	71	K.AGIALNENFVK.L
								2	1498.8452	1497.8379	1497.8403	-1.58	117	-	130	0	73	R.VPTVDVSVVDLTVR.L
								3	1869.0703	1868.0630	1868.0619	0.60	117	-	133	1	12	R.VPTVDVSVVDLTVRLEK.K
								4	2145.0012	2143.9939	2143.9910	1.37	154	-	173	0	134	K.GILGYTEDDVVSTDFVGDSR.S
760	PREDICTED: transaldolase-like	Glycine max	gi|356527464	48143	217	2.3e-016	21	1	1083.6123	1082.6050	1082.6084	-3.10	286	-	295	0	13	K.IGTPEALNLR.G
								2	1199.6314	1198.6241	1198.6346	-8.82	264	-	274	0	34	R.VTSVASFFVSR.V
								3	1293.6863	1292.6790	1292.6877	-6.74	314	-	324	1	1	K.FSGPRWEALVK.K + Trp->Kynurenin (W)
								4	1421.7798	1420.7725	1420.7827	-7.15	313	-	324	2	7	R.KFSGPRWEALVK.K + Trp->Kynurenin (W)
								5	1636.8812	1635.8740	1635.8732	0.43	298	-	312	0	61	K.AAVAQAALAYQLYQR.K
								6	1764.9824	1763.9751	1763.9682	3.94	298	-	313	1	40	K.AAVAQAALAYQLYQRK.F
769	PREDICTED: formate dehydrogenase 1, mitochondrial-like	Cicer arietinum	gi|502090619	42603	285	4.6e-023	17	1	1034.4967	1033.4894	1033.4829	6.35	379	-	387	0	41	K.QGELASQYR.- + Gln->pyro-Glu (N-term Q)
								2	1268.6211	1267.6138	1267.6230	-7.28	353	-	363	1	38	R.YAAGVKDMLER.H + Oxidation (M)
								3	1850.9041	1849.8968	1849.8999	-1.68	364	-	378	1	113	R.HFKGEDFPEQNYIVK.Q
								4	2386.1296	2385.1224	2385.1205	0.76	332	-	352	0	6	R.YMPNHAMTPHISGTTIDAQLR.Y + Oxidation (HW); Oxidation (M)
								5	2513.3403	2512.3331	2512.3227	4.13	95	-	116	0	70	K.HIPDLHVLISTPFHPAYVTAER.I
772	aspartate aminotransferase	Securigera parviflora	gi|15825499	37543	347	2.3e-029	14	1	1353.6361	1352.6288	1352.6361	-5.34	305	-	315	0	84	K.EYHIYLTSDGR.I
								2	1530.7888	1529.7815	1529.7838	-1.46	21	-	34	0	99	K.LIFGADSPAIQENR.V
								3	1561.8434	1560.8361	1560.8372	-0.72	325	-	339	0	124	K.TVSHLADAIHAAVTR.G
774	cytosolic phosphoglycerate kinase	Pisum sativum	gi|9230771	42261	341	1.2e-028	16	1	1072.6394	1071.6321	1071.6440	-11.12	75	-	83	0	28	K.YSLKPLVPR.L
								2	1933.9849	1932.9776	1932.9694	4.25	138	-	155	0	122	K.LASLADLYVNDAFGTAHR.A
								3	2042.0126	2041.0053	2040.9964	4.37	24	-	41	0	113	R.VDLNVPLDDNLNITDDTR.I
								4	2062.0833	2061.0760	2061.0643	5.66	137	-	155	1	50	K.KLASLADLYVNDAFGTAHR.A
777	PREDICTED: phosphoglycerate kinase, cytosolic-like	Glycine max	gi|356557030	42409	389	1.5e-033	21	1	1072.6464	1071.6391	1071.6440	-4.63	75	-	83	0	45	K.YSLKPLVPR.L
								2	1206.7211	1205.7138	1205.7244	-8.82	59	-	69	0	57	K.VILSSHLGRPK.G
								3	1933.9843	1932.9770	1932.9694	3.94	138	-	155	0	110	K.LASLADLYVNDAFGTAHR.A
								4	2042.0076	2041.0003	2040.9964	1.92	24	-	41	0	42	R.VDLNVPLDDNLNITDDTR.V
								5	2062.0837	2061.0765	2061.0643	5.89	137	-	155	1	61	K.KLASLADLYVNDAFGTAHR.A
								6	2543.3272	2542.3199	2542.3027	6.74	20	-	41	1	26	R.VFVRVDLNVPLDDNLNITDDTR.V
780	Glutamine synthetase root isozyme B		gi|6016132	39442	189	1.5e-013	17	1	1407.7034	1406.6961	1406.6942	1.32	166	-	177	1	31	K.AYGRDIVDAHYK.A
								2	1610.7772	1609.7699	1609.7597	6.38	277	-	290	1	76	R.HKEHIAAYGEGNER.R
								3	2541.3272	2540.3199	2540.3057	5.58	85	-	107	1	47	R.GNNILVICDVYTPAGEPLPTNKR.Y
782	Phosphoglycerate kinase	Medicago truncatula	gi|357451631	42427	490	1.5e-043	27	1	1072.6492	1071.6419	1071.6440	-2.01	75	-	83	0	62	K.YSLKPLVPR.L
								2	1206.7355	1205.7282	1205.7244	3.13	59	-	69	0	30	K.VILSSHLGRPK.G
								3	1554.9423	1553.9350	1553.9293	3.63	70	-	83	1	56	K.GVTPKYSLKPLVPR.L
								4	1689.0238	1688.0165	1688.0097	4.03	59	-	74	1	20	K.VILSSHLGRPKGVTPK.Y
								5	1933.9828	1932.9755	1932.9694	3.18	138	-	155	0	143	K.LASLADLYVNDAFGTAHR.A
								6	2062.0784	2061.0711	2061.0643	3.29	137	-	155	1	94	K.KLASLADLYVNDAFGTAHR.A
783	PREDICTED: alpha-1,4-glucan-protein synthase	UDP-forming 2-like	gi|449486909	41664	85	0.0045	4	1	1401.6399	1400.6326	1400.6177	10.7	77	-	88	1	6	K.ASCISFKDSACR.C
								2	2518.4546	2517.4473	2517.4418	2.20	2	-	24	2	79	M.ADSKVSPVPLLKDELDIVIPTIR.N
785	glutamine synthetase 2	Datisca glomerata	gi|39636501	31723	148	2.3e-009	16	1	1391.7158	1390.7085	1390.6993	6.62	111	-	122	1	23	K.AFGRDIVDAHYK.A
								2	1847.9146	1846.9073	1846.8962	5.99	241	-	256	0	46	K.HETADINTFLWGVANR.G + Trp->Kynurenin (W)
								3	2247.1619	2246.1546	2246.1444	4.55	237	-	256	1	13	R.LTGKHETADINTFLWGVANR.G + Trp->Kynurenin (W)
								4	2513.2932	2512.2859	2512.2744	4.60	30	-	52	1	51	R.GNNILVICDAYTPAGEPIPTNKR.H
786	glutamine synthetase 2	Datisca glomerata	gi|39636501	31723	310	1.5e-025	17	1	1847.9096	1846.9023	1846.8962	3.28	241	-	256	0	116	K.HETADINTFLWGVANR.G + Trp->Kynurenin (W)
								2	1859.9114	1858.9041	1858.8962	4.25	241	-	256	0	(38)	K.HETADINTFLWGVANR.G + Oxidation (HW)
								3	2247.1575	2246.1502	2246.1444	2.59	237	-	256	1	61	R.LTGKHETADINTFLWGVANR.G + Trp->Kynurenin (W)
								4	2513.2891	2512.2818	2512.2744	2.95	30	-	52	1	118	R.GNNILVICDAYTPAGEPIPTNKR.H
787	PREDICTED: phosphoglycerate kinase, cytosolic-like	Glycine max	gi|356557030	42409	347	4.9e-029	17	1	1072.6511	1071.6438	1071.6440	-0.19	75	-	83	0	49	K.YSLKPLVPR.L
								2	1206.7306	1205.7233	1205.7244	-0.92	59	-	69	0	25	K.VILSSHLGRPK.G
								3	1933.9893	1932.9820	1932.9694	6.53	138	-	155	0	143	K.LASLADLYVNDAFGTAHR.A
								4	2062.0906	2061.0833	2061.0643	9.21	137	-	155	1	96	K.KLASLADLYVNDAFGTAHR.A
788	Fructose-bisphosphate aldolase	Medicago truncatula	gi|357490465	78758	283	7.4e-023	22	1	1306.7150	1305.7077	1305.7041	2.75	238	-	249	0	73	K.VAPEVVAEHTVR.A
								2	1329.7073	1328.7000	1328.6877	9.24	288	-	298	0	61	K.KPWTLSFSFGR.A + Trp->Kynurenin (W)
								3	1341.7224	1340.7151	1340.6877	20.4	288	-	298	0	(8)	K.KPWTLSFSFGR.A + Oxidation (HW)
								4	1589.8213	1588.8140	1588.8169	-1.79	40	-	53	1	14	R.LSSISVENVESNRR.A
								5	2191.0667	2190.0594	2190.0453	6.40	149	-	168	0	83	K.IGPNEPSEHSIHENAYGLAR.Y
								6	2219.0869	2218.0796	2218.0714	3.73	107	-	129	0	35	K.GTVELAGTDGETTTQGLDGLGAR.C
789	aspartate aminotransferase	Medicago sativa	gi|777387	50022	167	4.9e-011	16	1	1345.7487	1344.7414	1344.7361	3.90	148	-	161	0	48	R.VATVQGLSGTGSLR.L
								2	1587.8435	1586.8362	1586.8264	6.21	309	-	324	0	58	R.VGAINVISSSPESATR.V
								3	1681.8350	1680.8277	1680.8518	-14.36	332	-	346	0	28	R.LARPMYSNPPVHGAR.I + Oxidation (M)
	PREDICTED: nuclear pore membrane glycoprotein 210-like	Glycine max	gi|571454424	249613	126	6.2e-007	18	1	1391.6582	1390.6509	1390.6663	-11.07	2064	-	2074	1	32	R.YGEVKDHQIMR.D + Oxidation (M)
								2	1519.8176	1518.8104	1518.8195	-5.99	1963	-	1975	1	64	R.ETTIAQFIKHFGK.Y
								3	1542.7425	1541.7353	1541.7395	-2.77	1976	-	1988	1	33	K.YGEITDSVIMKDR.K + Oxidation (M)
792	Glutamine synthetase root isozyme A; AltName: Full=Cytosolic GS3 A; AltName: Full=Glutamate--ammonia ligase		gi|121333	39435	383	7.4e-033	16	1	1419.8119	1418.8046	1418.8133	-6.13	39	-	52	1	41	R.TLPGPVSDPAKLPK.W
								2	1610.7704	1609.7631	1609.7597	2.14	277	-	290	1	108	R.HKEHIAAYGEGNER.R
								3	1766.8674	1765.8602	1765.8608	-0.35	277	-	291	2	66	R.HKEHIAAYGEGNERR.L
								4	2050.0574	2049.0501	2049.0504	-0.13	273	-	290	2	50	K.LGLRHKEHIAAYGEGNER.R
								5	2541.3176	2540.3104	2540.3057	1.83	85	-	107	1	100	R.GNNILVICDVYTPAGEPLPTNKR.Y
802	monodehydroascorbate reductase	Medicago sativa	gi|369726464	47243	143	5.8e-005	20	1	1844.7009	1843.6937	1843.8305	-74.20	337	-	350	0	34	K.TVEEYDYLPYFYSR.S
								2	2028.8887	2027.8814	2028.0316	-74.08	129	-	146	1	43	R.LTDFGVEGADAKNIFYLR.E
								3	2196.1152	2195.1080	2195.2678	-72.82	249	-	269	0	1	R.VLEADIVVVGVGGRPQISLFK.G
804	Fructose-bisphosphate aldolase	Medicago truncatula	gi|388511487	38392	527	2.9e-047	24	1	1306.7098	1305.7026	1305.7041	-1.18	238	-	249	0	82	K.VAPEVVAEHTVR.A
								2	1329.6985	1328.6912	1328.6877	2.62	288	-	298	0	63	K.KPWTLSFSFGR.A + Trp->Kynurenin (W)
								3	1589.8187	1588.8115	1588.8169	-3.41	40	-	53	1	37	R.LSSISVENVESNRR.A
								4	2191.0637	2190.0564	2190.0453	5.07	149	-	168	0	132	K.IGPNEPSEHSIHENAYGLAR.Y
								5	2219.0864	2218.0792	2218.0714	3.51	107	-	129	0	72	K.GTVELAGTDGETTTQGLDGLGAR.C
								6	2561.2732	2560.2659	2560.2617	1.65	104	-	129	1	87	K.VDKGTVELAGTDGETTTQGLDGLGAR.C
806	Fructose-bisphosphate aldolase	Medicago truncatula	gi|357490465	78758	803	7.4e-075	27	1	1306.7153	1305.7081	1305.7041	3.03	238	-	249	0	90	K.VAPEVVAEHTVR.A
								2	1329.7015	1328.6943	1328.6877	4.92	288	-	298	0	83	K.KPWTLSFSFGR.A + Trp->Kynurenin (W)
								3	1589.8214	1588.8141	1588.8169	-1.72	40	-	53	1	41	R.LSSISVENVESNRR.A
								4	2048.0415	2047.0342	2047.0374	-1.56	6	-	24	1	101	K.SKYHDELIANAAYIGTPGK.G
								5	2191.0647	2190.0574	2190.0453	5.51	149	-	168	0	117	K.IGPNEPSEHSIHENAYGLAR.Y
								6	2219.0852	2218.0779	2218.0714	2.96	107	-	129	0	118	K.GTVELAGTDGETTTQGLDGLGAR.C
								7	2561.2766	2560.2693	2560.2617	2.99	104	-	129	1	147	K.VDKGTVELAGTDGETTTQGLDGLGAR.C
								8	3145.6304	3144.6231	3144.6165	2.09	169	-	196	0	70	R.YAVICQENGLVPIVEPEILVDGPHDIQK.C
808	Fructose-bisphosphate aldolase	Medicago truncatula	gi|357490465	78758	118	0.00022	19	1	1329.7037	1328.6965	1328.6877	6.57	288	-	298	0	37	K.KPWTLSFSFGR.A + Trp->Kynurenin (W)
								2	2191.0657	2190.0584	2190.0453	5.96	149	-	168	0	57	K.IGPNEPSEHSIHENAYGLAR.Y
								3	2219.0862	2218.0789	2218.0714	3.40	107	-	129	0	1	K.GTVELAGTDGETTTQGLDGLGAR.C
810	PREDICTED: 3-hydroxyisobutyryl-CoA hydrolase-like protein 3, mitochondrial-like isoform X1	Cicer arietinum	gi|502138482	44770	62	1.1	5	1	1222.6520	1221.6447	1221.6506	-4.83	314	-	324	0	56	K.GAPFSLFLTNR.H
								2	1926.9602	1925.9529	1925.9483	2.41	233	-	249	0	6	K.EALLATNFSQDPHQDIK.V
812	Fructose-bisphosphate aldolase	Medicago truncatula	gi|357490465	78758	530	1.7e-047	23	1	1306.7020	1305.6948	1305.7041	-7.16	238	-	249	0	87	K.VAPEVVAEHTVR.A
								2	1329.6853	1328.6780	1328.6877	-7.30	288	-	298	0	54	K.KPWTLSFSFGR.A + Trp->Kynurenin (W)
								3	1488.7970	1487.7897	1487.7944	-3.11	25	-	39	1	87	K.GILAADESTGTIGKR.L
								4	1589.8145	1588.8072	1588.8169	-6.10	40	-	53	1	77	R.LSSISVENVESNRR.A
								5	2191.0583	2190.0511	2190.0453	2.61	149	-	168	0	98	K.IGPNEPSEHSIHENAYGLAR.Y
								6	2219.0833	2218.0760	2218.0714	2.08	107	-	129	0	57	K.GTVELAGTDGETTTQGLDGLGAR.C
								7	2561.2808	2560.2735	2560.2617	4.61	104	-	129	1	47	K.VDKGTVELAGTDGETTTQGLDGLGAR.C
822	PREDICTED: adenosine kinase 2	Nicotiana sylvestris	gi|698460910	37929	124	9.8e-007	6	1	999.5162	998.5089	998.4379	71.2	90	-	97	1	---	K.DKYGEEMK.K
								2	1245.6722	1244.6649	1244.6401	20.0	147	-	156	0	---	K.KPENWALVEK.A + Dioxidation (W)
								3	1351.6389	1350.6316	1350.6714	-29.45	317	-	328	0	---	K.AGCYASNVIIQR.S
								4	1444.8151	1443.8078	1443.7721	24.7	147	-	158	1	---	K.KPENWALVEKAK.Y + Dioxidation (W)
								5	1739.8789	1738.8716	1738.8638	4.48	54	-	69	0	---	K.FNVEYIAGGATQNSIR.V
								6	1739.8789	1738.8716	1738.8638	4.49	54	-	69	0	114	K.FNVEYIAGGATQNSIR.V
823	Alcohol dehydrogenase 1		gi|113366	41887	140	1.5e-008	14	1	1202.5894	1201.5821	1201.5880	-4.92	320	-	329	0	32	K.GTFYGNYKPR.T
								2	1544.8217	1543.8144	1543.8147	-0.20	317	-	329	1	62	R.TLKGTFYGNYKPR.T
								3	1748.8552	1747.8479	1747.8635	-8.91	119	-	133	2	14	R.INTDRGVMINDNKSR.F + Oxidation (M)
								4	1775.0469	1774.0396	1774.0352	2.46	223	-	238	2	9	R.IIGVDLVSSRFELAKK.F
834	alcohol dehydrogenase, partial	Acmispon dendroideus var. dendroideus	gi|537690603	7077	117	2.9e-006	5	1	1251.6680	1250.6607	1250.6619	-0.96	18	-	29	0	55	K.VEVAPPQAGEVR.L
								2	1492.8545	1491.8472	1491.8409	4.22	18	-	31	1	45	K.VEVAPPQAGEVRLK.I
837	Adenosine kinase	Medicago truncatula	gi|357440379	38082	124	6.8e-007	12	1	1217.6465	1216.6392	1216.6088	25.0	148	-	157	0	16	K.QPENWALVEK.A + Trp->Kynurenin (W)
								2	1424.7173	1423.7100	1423.7129	-2.03	130	-	142	0	52	R.SLIANLSAANCYK.V
								3	1437.6094	1436.6021	1436.6031	-0.67	330	-	341	0	31	R.SGCTYPEKPDFH.-
839	glyceraldehyde 3-phosphate dehydrogenase	Actinidia kolomikta	gi|166864020	13865	148	2.7e-005	4	1	1868.8926	1867.8853	1868.0619	-94.53	66	-	82	1	32	R.VPTVDVSVVDLTVRLEK.G
								2	2144.9631	2143.9559	2143.9910	-16.39	103	-	122	0	99	K.GILGYTEDDVVSTDFVGDSR.S
842	Adenosine kinase	Medicago truncatula	gi|357440379	38082	65	0.49	8	1	1437.6014	1436.5942	1436.6031	-6.20	330	-	341	0	56	R.SGCTYPEKPDFH.-
857	glyceraldehyde 3-phosphate dehydrogenase	Actinidia deliciosa var. chlorocarpa	gi|166863966	13842	202	1.6e-014	8	1	2145.0071	2143.9998	2143.9910	4.11	103	-	122	0	169	K.GILGYTEDDVVSTDFVGDSR.S
859	glyceraldehyde-3-phosphate dehydrogenase C	Scoparia dulcis	gi|346682873	36768	265	3.7e-021	17	1	1175.6312	1174.6240	1174.6346	-9.06	301	-	311	0	64	K.AGIALNENFVK.L
								2	1498.8514	1497.8442	1497.8403	2.58	237	-	250	0	17	R.VPTVDVSVVDLTVR.L
								3	1783.7978	1782.7906	1782.7849	3.17	312	-	325	0	27	K.LVSWYDNEWGYSTR.V + 2 Trp->Kynurenin (W)
								4	2145.0046	2143.9974	2143.9910	2.97	274	-	293	0	125	K.GILGYTEDDVVSTDFVGDSR.S
863	glyceraldehyde 3-phosphate dehydrogenase	Brassica oleracea	gi|358022829	20374	142	1.6e-008	12	1	2145.0088	2144.0015	2143.9910	4.91	165	-	184	0	92	K.GILGYTEDDVVSTDFVGDSR.S
866	Glyceraldehyde-3-phosphate dehydrogenase	Medicago truncatula	gi|357477179	36751	82	0.014	13	1	2172.9673	2171.9600	2172.0223	-28.67	276	-	295	0	52	K.GILGYTEDDVVSTDFIGDTR.S
								2	2646.3220	2645.3147	2645.3847	-26.45	167	-	190	1	11	K.VINDRFGIVEGLMTTVHSITATQK.T + Oxidation (M)
868	PREDICTED: perakine reductase-like isoform X2	Cicer arietinum	gi|502119587	36563	174	6.8e-012	10	1	1270.6213	1269.6141	1269.6142	-0.10	121	-	129	0	48	K.YIDLYYQHR.V
								2	1386.7018	1385.6945	1385.6860	6.11	187	-	197	0	39	R.DIEEEILPLCR.E
								3	1444.8203	1443.8130	1443.8085	3.11	198	-	211	0	68	R.ELGIGIVAYSPLGR.G
869	glyceraldehyde-3-phosphate dehydrogenase	Salvia officinalis	gi|343410780	21385	120	1.5e-006	11	1	2144.9946	2143.9874	2143.9910	-1.70	174	-	193	0	87	K.GILGYTEDDVVSTDFVGDSR.S
								2	2646.3220	2645.3047	2645.3247	-21.40	167	-	190	1	11	K.VINDRFGIVEGLMTTVHSITATQK.T + Oxidation (M)
873	Glyceraldehyde-3-phosphate dehydrogenase	Medicago truncatula	gi|357477179	36751	165	7.8e-011	20	1	1074.6499	1073.6426	1073.6346	7.52	6	-	15	1	31	K.IKIGINGFGR.I
								2	2173.0398	2172.0325	2172.0223	4.71	276	-	295	0	70	K.GILGYTEDDVVSTDFIGDTR.S
								3	2646.4111	2645.4039	2645.3847	7.24	167	-	190	1	15	K.VINDRFGIVEGLMTTVHSITATQK.T + Oxidation (M)
	Auxin-induced protein	Aegilops tauschii	gi|475526794	39064	97	0.00047	13	1	1470.8381	1469.8309	1469.8242	4.53	209	-	222	0	69	R.ELGIGIVPYSPIGR.G
875	Alcohol dehydrogenase 1		gi|113366	41887	346	3.7e-029	28	1	1150.5701	1149.5628	1149.5819	-16.59	239	-	248	0	52	K.FGVNEFVNPK.D
								2	1202.5945	1201.5872	1201.5880	-0.66	320	-	329	0	66	K.GTFYGNYKPR.T
								3	1258.5999	1257.5926	1257.5924	0.12	307	-	316	0	40	K.THPMNFLNER.T
								4	1274.5765	1273.5693	1273.5873	-14.19	307	-	316	0	(28)	K.THPMNFLNER.T + Oxidation (M)
								5	1646.9550	1645.9477	1645.9403	4.49	223	-	237	1	89	R.IIGVDLVSSRFELAK.K
								6	2819.5024	2818.4952	2818.4865	3.08	13	-	39	0	(23)	R.AAVAWEAGKPLVIEEVEVAPPQAGEVR.L + Trp->Kynurenin (W)
								7	2847.4981	2846.4908	2846.4814	3.30	13	-	39	0	33	R.AAVAWEAGKPLVIEEVEVAPPQAGEVR.L + Dioxidation (W)
876	glyceraldehyde-3-phosphate dehydrogenase C	Scoparia dulcis	gi|346682873	36768	219	1.5e-016	15	1	1175.6283	1174.6210	1174.6346	-11.56	301	-	311	0	33	K.AGIALNENFVK.L
								2	1783.7970	1782.7897	1782.7849	2.69	312	-	325	0	16	K.LVSWYDNEWGYSTR.V + 2 Trp->Kynurenin (W)
								3	2144.9973	2143.9900	2143.9910	-0.45	274	-	293	0	138	K.GILGYTEDDVVSTDFVGDSR.S
877	PREDICTED: uncharacterized protein LOC101495888	Cicer arietinum	gi|502128028	40432	70	0.15	11	1	1421.6970	1420.6897	1420.6776	8.58	338	-	348	0	27	R.LTFYSSFYHTR.I
								2	2590.3262	2589.3189	2589.3010	6.92	164	-	187	0	20	K.VTFHNPGVQEDPACGPLLDAIAIR.E
882	PREDICTED: glyceraldehyde-3-phosphate dehydrogenase, cytosolic-like	Cicer arietinum	gi|502176240	36635	122	9.3e-007	9	1	1347.8171	1346.8099	1346.8286	-13.89	326	-	337	1	86	R.VVDLIVHIAKQL.-
								2	2173.0261	2172.0188	2172.0223	-1.59	274	-	293	0	21	K.GILGYTEDDVVSTDFIGDTR.S
883	PREDICTED: pyruvate dehydrogenase E1 component subunit beta-1, mitochondrial-like	Fragaria vesca subsp. vesca	gi|470149176	40371	118	2.3e-006	13	1	1207.5901	1206.5828	1206.5880	-4.33	184	-	194	0	24	K.VLAPYSSEDAR.G
								2	1238.7112	1237.7039	1237.7030	0.70	350	-	360	0	55	R.LAVPQVEDIVR.A
								3	1664.9774	1663.9701	1663.9733	-1.90	350	-	364	2	6	R.LAVPQVEDIVRAAKR.A
								4	1703.8375	1702.8302	1702.8348	-2.69	334	-	349	0	18	R.IAGADVPMPYAANLER.L + Oxidation (M)
885	PREDICTED: pyruvate dehydrogenase E1 component subunit beta-1, mitochondrial-like	Fragaria vesca subsp. vesca	gi|470149176	40371	68	0.21	12	1	1207.5944	1206.5871	1206.5880	-0.79	184	-	194	0	4	K.VLAPYSSEDAR.G
								2	1238.7082	1237.7010	1237.7030	-1.66	350	-	360	0	35	R.LAVPQVEDIVR.A
								3	1618.8752	1617.8680	1617.8726	-2.86	184	-	198	1	4	K.VLAPYSSEDARGLLK.A
								4	1703.8253	1702.8180	1702.8348	-9.85	334	-	349	0	11	R.IAGADVPMPYAANLER.L + Oxidation (M)
886	malate dehydrogenase	Medicago truncatula	gi|657373943	26778	357	4.9e-030	16	1	1219.6633	1218.6561	1218.6972	-33.80	172	-	182	0	45	R.LFGVTTLDVVR.A
								2	1375.7511	1374.7438	1374.7984	-39.66	171	-	182	1	42	K.RLFGVTTLDVVR.A
								3	1576.8583	1575.8510	1575.8984	-30.10	95	-	110	0	81	K.ALEGADVVIIPAGVPR.K
								4	1825.0042	1823.9969	1824.0543	-31.47	33	-	51	0	30	K.VAILGAAGGIGQPLSLLMK.L + Oxidation (M)
								5	2140.0686	2139.0613	2139.1324	-33.24	164	-	182	2	5	K.AGTYDEKRLFGVTTLDVVR.A
								6	2980.5112	2979.5040	2979.5665	-21.01	52	-	80	0	119	K.LNPLVSTLSLYDIAGTPGVAADVSHINSR.S
887	glyceraldehyde-3-phosphate dehydrogenase	Panax ginseng	gi|262235239	23390	165	5.4e-011	10	1	1175.6293	1174.6220	1174.6346	-10.73	181	-	191	0	62	K.AGIALNENFVK.L
								2	1321.6302	1320.6230	1320.6384	-11.68	F	-	20	0	15	K.DAPMFVVGVNEK.E + Oxidation (M)
								3	2145.0042	2143.9969	2143.9910	2.74	154	-	173	0	72	K.GILGYTEDDVVSTDFVGDSR.S
897	PREDICTED: pyruvate dehydrogenase E1 component subunit beta-1, mitochondrial-like	Fragaria vesca subsp. vesca	gi|470149176	40371	114	5.9e-006	17	1	1207.5953	1206.5881	1206.5880	0.02	184	-	194	0	21	K.VLAPYSSEDAR.G
								2	1238.7064	1237.6991	1237.7030	-3.14	350	-	360	0	34	R.LAVPQVEDIVR.A
								3	1508.8814	1507.8741	1507.8722	1.24	350	-	363	1	5	R.LAVPQVEDIVRAAK.R
								4	1664.9880	1663.9808	1663.9733	4.48	350	-	364	2	7	R.LAVPQVEDIVRAAKR.A
								5	1703.8342	1702.8270	1702.8348	-4.62	334	-	349	0	16	R.IAGADVPMPYAANLER.L + Oxidation (M)
898	PREDICTED: pyruvate dehydrogenase E1 component subunit beta-1, mitochondrial-like	Fragaria vesca subsp. vesca	gi|470149176	40371	70	0.15	13	1	1207.5846	1206.5773	1206.5880	-8.89	184	-	194	0	5	K.VLAPYSSEDAR.G
								2	1238.7076	1237.7004	1237.7030	-2.16	350	-	360	0	31	R.LAVPQVEDIVR.A
								3	1618.8833	1617.8760	1617.8726	2.12	184	-	198	1	3	K.VLAPYSSEDARGLLK.A
								4	1703.8274	1702.8201	1702.8348	-8.64	334	-	349	0	12	R.IAGADVPMPYAANLER.L + Oxidation (M)
902	Glyceraldehyde-3-phosphate dehydrogenase	Medicago truncatula	gi|357477179	36751	629	2.2e-057	29	1	1074.6495	1073.6423	1073.6346	7.18	6	-	15	1	32	K.IKIGINGFGR.I
								2	1161.6240	1160.6167	1160.6190	-1.91	303	-	313	0	96	K.AGIALNDNFVK.L
								3	1305.6998	1304.6926	1304.6976	-3.86	253	-	263	0	47	R.LEKPATYDQIK.A
								4	1321.6395	1320.6323	1320.6384	-4.65	131	-	142	0	50	K.DAPMFVVGVNEK.E + Oxidation (M)
								5	1498.8550	1497.8477	1497.8403	4.94	239	-	252	0	127	R.VPTVDVSVVDLTVR.L
								6	1706.8095	1705.8022	1705.7948	4.35	314	-	327	0	86	K.LVSWYDNELGYSTR.V + Trp->Kynurenin (W)
								7	1718.8157	1717.8084	1717.7948	7.94	314	-	327	0	(57)	K.LVSWYDNELGYSTR.V + Oxidation (HW)
								8	1734.8069	1733.7996	1733.7897	5.74	314	-	327	0	(27)	K.LVSWYDNELGYSTR.V + Dioxidation (W)
								9	2173.0342	2172.0269	2172.0223	2.12	276	-	295	0	108	K.GILGYTEDDVVSTDFIGDTR.S
908	fructose-bisphosphate aldolase	Phaseolus vulgaris	gi|413968356	41992	95	0.00051	10	1	1172.5697	1171.5624	1171.5621	0.23	157	-	166	1	17	R.SAEYYKQGAR.F
								2	1401.7422	1400.7349	1400.7259	6.41	67	-	79	0	10	R.LASIGLDNTEVNR.Q
								3	1604.8027	1603.7955	1603.7988	-2.08	52	-	66	1	56	R.GILAIDESNATCGKR.L
909	glyceraldehyde-3-phosphate dehydrogenase GAPC2	Rhododendron indicum	gi|339779755	21322	125	4.6e-007	9	1	2145.0019	2143.9947	2143.9910	1.72	172	-	191	0	102	K.GILGYTEDDVVSTDFVGDSR.S
915	PREDICTED: fructokinase-2-like	Glycine max	gi|356550378	35546	155	7.8e-010	13	1	1528.7539	1527.7466	1527.7417	3.26	280	-	292	0	54	K.IVDDQSILEDEPR.L
								2	1797.9326	1796.9253	1796.9268	-0.82	280	-	294	1	64	K.IVDDQSILEDEPRLR.E
	late embryogenesis abundant protein	Medicago truncatula	gi|657385786	41655	116	6.2e-006	13	1	1569.9345	1568.9272	1568.9290	-1.18	155	-	168	1	84	R.VKVDLIFDVPVLGR.F
916	malate dehydrogenase precursor	Medicago sativa	gi|2827080	36003	509	2.2e-045	12	1	1219.7086	1218.7013	1218.6972	3.36	172	-	182	0	103	R.LFGVTTLDVVR.A
								2	1318.6989	1317.6916	1317.6929	-0.97	117	-	128	0	87	R.DDLFNINAGIVK.S
								3	1375.8032	1374.7959	1374.7984	-1.75	171	-	182	1	47	K.RLFGVTTLDVVR.A
								4	1576.9103	1575.9030	1575.8984	2.90	95	-	110	0	115	K.ALEGADVVIIPAGVPR.K
								5	2980.5708	2979.5635	2979.5665	-1.01	52	-	80	0	142	K.LNPLVSTLSLYDIAGTPGVAADVSHINSR.S
918	Glyceraldehyde-3-phosphate dehydrogenase	Medicago truncatula	gi|357477179	36751	103	0.00069	10	1	1347.8229	1346.8156	1346.8286	-9.63	328	-	339	1	78	R.VVDLIVHIAKQL.-
								2	2173.0381	2172.0308	2172.0223	3.92	276	-	295	0	20	K.GILGYTEDDVVSTDFIGDTR.S
920	PREDICTED: fructokinase-2-like	Glycine max	gi|356557199	35602	96	0.00038	10	1	1528.7459	1527.7386	1527.7417	-2.02	280	-	292	0	28	K.IVDDQSILEDEPR.L
								2	1797.9340	1796.9267	1796.9268	-0.08	280	-	294	1	49	K.IVDDQSILEDEPRLR.E
922	Glyceraldehyde-3-phosphate dehydrogenase	Medicago truncatula	gi|357477179	36751	190	1.7e-013	26	1	1498.8617	1497.8544	1497.8403	9.42	239	-	252	0	25	R.VPTVDVSVVDLTVR.L
								2	1706.8202	1705.8129	1705.7948	10.6	314	-	327	0	5	K.LVSWYDNELGYSTR.V + Trp->Kynurenin (W)
								3	2173.0659	2172.0586	2172.0223	16.7	276	-	295	0	96	K.GILGYTEDDVVSTDFIGDTR.S
924	Glyceraldehyde-3-phosphate dehydrogenase	Medicago truncatula	gi|357477179	36751	226	6.2e-017	18	1	1074.6453	1073.6380	1073.6346	3.20	6	-	15	1	61	K.IKIGINGFGR.I
								2	2173.0391	2172.0318	2172.0223	4.37	276	-	295	0	111	K.GILGYTEDDVVSTDFIGDTR.S
								3	2646.4165	2645.4092	2645.3847	9.27	167	-	190	1	16	K.VINDRFGIVEGLMTTVHSITATQK.T + Oxidation (M)
	Malate dehydrogenase	Medicago truncatula	gi|357439495	35879	225	7.8e-017	20	1	1363.7235	1362.7162	1362.7143	1.40	299	-	310	0	95	K.IVQGLSIDEFSR.K
								2	1491.8185	1490.8112	1490.8093	1.29	299	-	311	1	58	K.IVQGLSIDEFSRK.K
926	Aldo/keto reductase	Medicago truncatula	gi|357502825	38039	107	2.3e-005	11	1	1360.6388	1359.6315	1359.6340	-1.84	186	-	196	0	33	R.DVEEEIIPTCR.E
								2	1444.8185	1443.8112	1443.8085	1.84	197	-	210	0	45	R.ELGIGIVAYSPLGR.G
928	Glyceraldehyde-3-phosphate dehydrogenase	Medicago truncatula	gi|357477179	36751	292	1.6e-023	22	1	1074.6438	1073.6365	1073.6346	1.84	6	-	15	1	52	K.IKIGINGFGR.I
								2	2173.0435	2172.0362	2172.0223	6.40	276	-	295	0	147	K.GILGYTEDDVVSTDFIGDTR.S
								3	2646.4111	2645.4039	2645.3847	7.24	167	-	190	1	18	K.VINDRFGIVEGLMTTVHSITATQK.T + Oxidation (M)
931	Malate dehydrogenase	Medicago truncatula	gi|357439495	35879	204	9.8e-015	18	1	1363.7231	1362.7159	1362.7143	1.13	299	-	310	0	91	K.IVQGLSIDEFSR.K
								2	1491.8197	1490.8124	1490.8093	2.11	299	-	311	1	47	K.IVQGLSIDEFSRK.K
								3	2682.5354	2681.5281	2681.5051	8.60	2	-	27	2	11	M.AKDPVRVLVTGAAGQIGYALVPMIAR.G + Oxidation (M)
	Glyceraldehyde-3-phosphate dehydrogenase	Medicago truncatula	gi|357477179	36751	135	7.8e-008	13	1	1074.6412	1073.6340	1073.6346	-0.55	6	-	15	1	38	K.IKIGINGFGR.I
								2	2173.0361	2172.0289	2172.0223	3.02	276	-	295	0	80	K.GILGYTEDDVVSTDFIGDTR.S
								3	2646.4150	2645.4078	2645.3847	8.72	167	-	190	1	2	K.VINDRFGIVEGLMTTVHSITATQK.T + Oxidation (M)
935	tyrosine phosphatase	Medicago truncatula	gi|657404731	43500	95	0.00078	9	1	1367.5852	1366.5779	1366.5863	-6.14	304	-	313	1	23	K.EMFEGRYEYK.Y + Oxidation (M)
								2	1483.7114	1482.7042	1482.7103	-4.14	168	-	179	1	37	R.AEIRDFDSFDLR.K
								3	1611.8060	1610.7988	1610.8053	-4.03	168	-	180	2	20	R.AEIRDFDSFDLRK.R
	dehydrin-cognate	Pisum sativum	gi|18375	24059	80	0.023	6	1	1283.7229	1282.7156	1282.7397	-18.78	188	-	198	2	64	K.IKEKLPGYHAK.T
938	Glyceraldehyde-3-phosphate dehydrogenase	Medicago truncatula	gi|357477179	36751	236	2.9e-018	15	1	1074.6366	1073.6293	1073.6346	-4.87	6	-	15	1	63	K.IKIGINGFGR.I
								2	1706.8014	1705.7941	1705.7948	-0.38	314	-	327	0	68	K.LVSWYDNELGYSTR.V + Trp->Kynurenin (W)
								3	2173.0288	2172.0215	2172.0223	-0.35	276	-	295	0	62	K.GILGYTEDDVVSTDFIGDTR.S
939	PREDICTED: quinone oxidoreductase-like protein At1g23740, chloroplastic-like	Cicer arietinum	gi|502173904	33865	187	3.4e-013	9	1	1417.7783	1416.7710	1416.7725	-1.01	43	-	55	1	78	K.VAAASLNPIDYKR.M
								2	2149.0339	2148.0267	2148.0164	4.78	288	-	306	0	99	K.SPFPFSQSVEAFSYLETGR.A
941	glyceraldehyde 3-phosphate dehydrogenase, partial	Micromeria glomerata	gi|393701766	12867	220	1.5e-016	9	1	1251.5873	1250.5800	1250.5891	-7.31	10	-	20	1	13	K.TVDGPSSKDWR.G + Trp->Kynurenin (W)
								2	1704.9060	1703.8987	1703.8955	1.92	21	-	38	1	13	R.GGRAASFNIIPSSTGAAK.A
								3	2145.0010	2143.9937	2143.9910	1.26	95	-	114	0	167	K.GILGYTEDDVVSTDFVGDSR.S
943	PREDICTED: pyruvate dehydrogenase E1 component subunit beta-1, mitochondrial-like	Fragaria vesca subsp. vesca	gi|470149176	40371	226	3.7e-017	13	1	1207.5894	1206.5821	1206.5880	-4.94	184	-	194	0	47	K.VLAPYSSEDAR.G
								2	1238.7112	1237.7039	1237.7030	0.70	350	-	360	0	54	R.LAVPQVEDIVR.A
								3	1508.8782	1507.8709	1507.8722	-0.87	350	-	363	1	15	R.LAVPQVEDIVRAAK.R
								4	1618.8794	1617.8721	1617.8726	-0.29	184	-	198	1	47	K.VLAPYSSEDARGLLK.A
								5	1664.9857	1663.9784	1663.9733	3.08	350	-	364	2	15	R.LAVPQVEDIVRAAKR.A
								6	1703.8361	1702.8288	1702.8348	-3.55	334	-	349	0	34	R.IAGADVPMPYAANLER.L + Oxidation (M)
947	Caffeic acid 3-O-methyltransferase	Medicago truncatula	gi|357470923	30178	671	2e-061	19	1	1227.6061	1226.5988	1226.6044	-4.55	150	-	160	1	79	K.EGTKNGTAFFR.C
								2	1467.6563	1466.6490	1466.6752	-17.86	34	-	45	0	61	K.YMTQFTDSFALK.A + Oxidation (M)
								3	1704.7358	1703.7286	1703.7396	-6.46	176	-	189	0	46	K.YNDLFNQGMVCTAR.I + Oxidation (M)
								4	2014.0599	2013.0527	2013.0418	5.38	95	-	112	1	127	K.IFSAEKSETGEILYGLTR.A
								5	2142.1567	2141.1495	2141.1368	5.92	94	-	112	2	87	R.KIFSAEKSETGEILYGLTR.A
								6	2517.3186	2516.3113	2516.3235	-4.83	201	-	225	1	75	K.DGFNQIKSLVDVGGGIGGSLSEIVR.A
								7	3219.7515	3218.7442	3218.7299	4.43	194	-	225	2	152	R.AVIAGYKDGFNQIKSLVDVGGGIGGSLSEIVR.A
949	Caffeic acid 3-O-methyltransferase	Medicago truncatula	gi|357470923	30178	128	3.9e-007	13	1	1227.6074	1226.6001	1226.6044	-3.46	150	-	160	1	34	K.EGTKNGTAFFR.C
								2	2014.0478	2013.0406	2013.0418	-0.63	95	-	112	1	11	K.IFSAEKSETGEILYGLTR.A
								3	3219.7507	3218.7435	3218.7299	4.20	194	-	225	2	56	R.AVIAGYKDGFNQIKSLVDVGGGIGGSLSEIVR.A
	PREDICTED: isocitrate dehydrogenase [NAD] catalytic subunit 5, mitochondrial-like isoform X2	Cicer arietinum	gi|502132922	39776	98	0.00037	13	1	1198.5669	1197.5596	1197.5818	-18.55	175	-	184	0	51	R.VAEYAFHYAK.A
								2	1800.9190	1799.9117	1799.9305	-10.47	30	-	47	0	15	R.ATLFPGDGIGPEIAESVK.Q
								3	1830.0088	1829.0015	1829.0080	-3.57	296	-	312	0	21	K.NLANPTALLLSSVTMLR.H + Oxidation (M)
953	NAD-dependent isocitrate dehydrogenase alpha subunit	Brassica napus	gi|28974492	36679	301	2e-024	16	1	1198.5740	1197.5667	1197.5818	-12.64	147	-	156	0	74	R.VAEYAFHYAK.T
								2	1800.9248	1799.9175	1799.9305	-7.22	2	-	19	0	80	M.ATLFPGDGIGPEIAESVK.K
								3	1830.0079	1829.0007	1828.9903	5.67	268	-	284	0	27	K.NLANPTALLLSGVMMLR.H + Oxidation (M)
								4	1846.8675	1845.8603	1845.8493	5.94	115	-	130	0	59	R.ENTEGEYSGLEHQVVR.G
								5	2157.0925	2156.0853	2156.0724	5.95	85	-	102	0	26	K.ELNLYANVRPCYSLPGYK.T
			gi|670428434					1	1464.7712	1463.7640	1463.7732	-6.34	197	-	208	1	17	K.TRYDDVNLVTIR.E
954	hypothetical protein PHAVU_007G202900g	Phaseolus vulgaris	gi|86096730	20804	122	1.3e-005	9	1	1445.7808	1444.7735	1444.7715	1.41	4	-	15	1	40	K.VLGDSKYVVYFR.N
								2	1730.8160	1729.8088	1729.8019	3.94	16	-	29	0	62	R.NSNEELEFQHSQLR.L
958	PREDICTED: 60S acidic ribosomal protein P0-like	Setaria italica	gi|514793924	34517	129	3.1e-007	11	1	1403.7584	1402.7511	1402.7715	-14.49	46	-	58	2	14	R.RGLRGDSVVLMGK.N + Oxidation (M)
								2	1411.8173	1410.8100	1410.8334	-16.58	153	-	165	0	94	K.GTVEIITPVELIK.K
	s13dSG63G0800068_397457 Glandular trichomes cDNA, mRNA sequence	Medicago sativa	gi|50319850	17308	123	1e-005	9	1	1068.5917	1067.5844	1067.5876	-3.02	28	-	37	0	54	K.AGHPTFALVR.E
								2	1429.6406	1428.6334	1428.6310	1.64	109	-	120	0	44	R.FFPSEFGNDVDR.V
965	universal stress family protein	Medicago truncatula	gi|86117676	22169	105	0.00063	5	1	1515.7025	1514.6952	1514.7140	-12.41	146	-	158	0	35	K.LLEEDYDAFTATK.S
								2	1664.8446	1663.8373	1663.8417	-2.63	60	-	75	0	61	K.IGVAVDLSDESAYAVR.W
971	PREDICTED: fructokinase-2-like	Cicer arietinum	gi|502148965	35463	101	0.00012	9	1	1163.5817	1162.5744	1162.5731	1.14	88	-	98	1	3	R.ADGINFDKGAR.T
								2	1894.0493	1893.0420	1893.0459	-2.02	312	-	330	1	52	K.GAIPALPTEADVLSLIKGE.-
								3	2022.1525	2021.1452	2021.1408	2.16	311	-	330	2	39	K.KGAIPALPTEADVLSLIKGE.-
976	Isoflavone reductase	Medicago truncatula	gi|357483533	35604	69	0.19	10	1	1061.5763	1060.5690	1060.5665	2.34	27	-	36	0	49	K.AGNPTYALVR.K
								2	1664.8554	1663.8481	1663.8417	3.83	57	-	72	0	43	K.IGVAVDLSDESAYAVR.W
986	PREDICTED: fructokinase-2-like	Cicer arietinum	gi|502148965	35463	164	6.8e-011	15	1	1163.5885	1162.5812	1162.5731	7.01	88	-	98	1	27	R.ADGINFDKGAR.T
								2	1271.7368	1270.7295	1270.7245	3.98	234	-	245	0	24	K.LLLVTLGENGSR.Y
								3	1350.7538	1349.7465	1349.7415	3.68	43	-	57	0	67	K.APGGAPANVAIAVSR.L
								4	1776.9198	1775.9125	1775.9029	5.43	141	-	155	0	7	K.VFHYGSISLIVEPCR.S
987	Isoflavone reductase	Medicago truncatula	gi|357483529	35620	98	0.00019	9	1	1061.5740	1060.5667	1060.5665	0.16	27	-	36	0	40	K.AGNPTYALVR.K
								2	1868.9736	1867.9664	1867.9679	-0.85	230	-	244	1	33	K.NYLTQNEVISLWEKK.I + Trp->Kynurenin (W)
998	PREDICTED: probable voltage-gated potassium channel subunit beta-like	Cicer arietinum	gi|357483529	35620	98	0.00019	9	1	1061.5740	1060.5667	1060.5665	0.16	27	-	36	0	40	K.AGNPTYALVR.K
								2	1868.9736	1867.9664	1867.9679	-0.85	230	-	244	1	33	K.NYLTQNEVISLWEKK.I + Trp->Kynurenin (W)
998	PREDICTED: probable voltage-gated potassium channel subunit beta-like	Cicer arietinum	gi|502122462	36912	138	3.9e-008	17	1	1133.5541	1132.5468	1132.5546	-6.91	59	-	68	0	11	R.AEEIMGQAIR.E + Oxidation (M)
								2	1425.7539	1424.7466	1424.7412	3.84	230	-	241	1	80	R.FALENYKNLASR.S
								3	1625.8965	1624.8892	1624.9110	-13.39	298	-	312	0	4	K.AIDVIPLLTPAVMEK.I + Oxidation (M)
								4	1635.8286	1634.8213	1634.8165	2.95	83	-	97	1	9	K.IFWGGQGPNDKGLSR.K + Trp->Kynurenin (W)
1013	Nascent polypeptide-associated complex subunit alpha	Medicago truncatula	gi|357464241	24721	382	1.1e-032	16	1	1126.6935	1125.6862	1125.6870	-0.70	93	-	103	0	47	K.LGLKPVTGVSR.V
								2	1555.7531	1554.7458	1554.7566	-6.94	124	-	137	0	39	K.SPNSETYIIFGEAK.I
								3	1567.8821	1566.8748	1566.8810	-3.95	111	-	123	0	100	K.NILFFISKPDVFK.S
								4	1587.7523	1586.7450	1586.7610	-10.08	213	-	227	0	62	K.THNGDIVGAIMELTT.- + Oxidation (M)
								5	1899.9712	1898.9639	1898.9772	-6.97	210	-	227	1	15	K.ALKTHNGDIVGAIMELTT.- + Oxidation (M)
								6	1962.9949	1961.9876	1961.9807	3.54	138	-	154	0	87	K.IEDLSSQLQTQAAQQFR.M
1014	isoflavone reductase family protein	Populus trichocarpa	gi|566187586	35131	125	7.8e-007	8	1	1068.6029	1067.5956	1067.5876	7.51	27	-	36	0	61	K.AGHPTFALVR.K
								2	1429.6470	1428.6397	1428.6310	6.08	108	-	119	0	53	R.FFPSEFGNDVDR.V
1017	Transcription factor Pur-alpha	Medicago truncatula	gi|357475063	32134	254	6.8e-020	20	1	1229.6493	1228.6420	1228.6411	0.73	147	-	157	0	34	R.NILAEINEASR.L
								2	1243.5844	1242.5771	1242.5782	-0.88	226	-	235	0	42	R.FFFDLGNNNR.G
								3	1259.6078	1258.6005	1258.5982	1.81	102	-	111	0	15	K.VFYFDIGENR.R
								4	1415.7054	1414.6982	1414.6993	-0.83	102	-	112	1	15	K.VFYFDIGENRR.G
								5	1441.7515	1440.7442	1440.7401	2.82	39	-	49	1	32	K.LFYFDLKENPR.G
								6	1761.8816	1760.8743	1760.8693	2.85	158	-	172	0	51	R.LFLLPNQQNSESSER.L
1018	PREDICTED: 26S proteasome non-ATPase regulatory subunit 14-like	Fragaria vesca subsp. vesca	gi|470109693	34779	111	2e-005	15	1	1004.5661	1003.5588	1003.5815	-22.56	156	-	164	1	32	K.GKVVIDAFR.L
								2	1299.6555	1298.6482	1298.6407	5.78	202	-	211	0	23	R.HYYSIAINYR.K
								3	1659.8065	1658.7992	1658.8120	-7.69	165	-	178	0	4	R.LINPQTMMLGQEPR.Q + 2 Oxidation (M)
								4	2168.1311	2167.1238	2167.1120	5.44	261	-	280	1	21	K.AVQEEDELSPEKLAIANVGR.Q
1020	26S proteasome non-ATPase regulatory subunit	Medicago truncatula	gi|357437919	34908	96	0.0039	10	1	1004.5745	1003.5672	1003.5815	-14.23	157	-	165	1	32	K.GKVVIDAFR.L
								2	1299.6523	1298.6451	1298.6407	3.34	203	-	212	0	41	R.HYYSIAINYR.K
								3	2168.1165	2167.1092	2167.1120	-1.31	262	-	281	1	5	K.AVQEEDELSPEKLAIANVGR.Q
1021	isoflavone reductase family protein	Populus trichocarpa	gi|566187586	35131	121	2e-006	12	1	1068.5991	1067.5918	1067.5876	3.96	27	-	36	0	49	K.AGHPTFALVR.K
								2	1429.6444	1428.6371	1428.6310	4.29	108	-	119	0	46	R.FFPSEFGNDVDR.V
1022	orf	Medicago sativa	gi|3378650	34843	92	0.00082	9	1	1296.6929	1295.6856	1295.6986	-10.06	243	-	254	0	26	R.WGLQAGHSVLPK.S + Trp->Kynurenin (W)
								2	1681.9183	1680.9111	1680.9199	-5.27	200	-	216	0	47	K.GIHLSGYSPLGSPGVLK.S
1026	annexin	Lavatera thuringiaca	gi|2459926	36233	109	1.5e-005	18	1	1163.6139	1162.6066	1162.6094	-2.43	278	-	286	1	31	K.IIADEYQRR.N
								2	1387.7548	1386.7475	1386.7507	-2.31	222	-	233	1	35	K.ADPKDEFLALLR.S
1029	phenylcoumaran benzylic ether reductase	Eucalyptus globulus subsp. globulus	gi|383081915	33919	104	4.6e-005	6	1	1068.5930	1067.5857	1067.5876	-1.75	27	-	36	0	43	K.AGHPTFALVR.E
								2	1429.6355	1428.6282	1428.6310	-1.95	108	-	119	0	51	R.FFPSEFGNDVDR.V
1032	Annexin 1	Theobroma cacao	gi|590598079	36094	259	2.2e-018	19	1	1094.5159	1093.5086	1093.5040	4.22	183	-	191	0	40	K.AYNDDDLIR.V
								2	1387.7617	1386.7544	1386.7507	2.71	222	-	233	1	66	K.ADPKDEFLALLR.A
								3	1437.7212	1436.7139	1436.6783	24.8	64	-	75	1	21	K.ALDKELSDDFER.V
								4	1713.7872	1712.7800	1712.7754	2.64	132	-	146	0	18	K.SLEEDVAHHTTGDFR.K
								5	1743.9631	1742.9559	1742.9567	-0.46	219	-	233	2	18	K.DLKADPKDEFLALLR.A
								6	1841.8789	1840.8716	1840.8704	0.67	132	-	147	1	54	K.SLEEDVAHHTTGDFRK.L
1037	PREDICTED: isoflavone reductase-like protein	Malus domestica	gi|657991597	34200	231	2e-017	8	1	1068.5925	1067.5853	1067.5876	-2.21	27	-	36	0	78	K.AGHPTFALVR.E
								2	1396.8669	1395.8597	1395.8561	2.54	95	-	107	2	59	K.IIAAIKEAGNIKR.F
								3	1429.6409	1428.6336	1428.6310	1.81	108	-	119	0	82	R.FFPSEFGNDVDR.V
1040	isoflavone reductase family protein	Populus trichocarpa	gi|566187586	35131	310	1.7e-025	10	1	1068.5850	1067.5777	1067.5876	-9.30	27	-	36	0	83	K.AGHPTFALVR.K
								2	1238.6925	1237.6852	1237.7071	-17.64	7	-	18	0	104	K.ILFIGGTGYIGK.F
								3	1429.6394	1428.6321	1428.6310	0.78	108	-	119	0	106	R.FFPSEFGNDVDR.V
1041	isoflavone reductase family protein	Populus trichocarpa	gi|566187586	35131	224	6.8e-017	6	1	1068.5940	1067.5867	1067.5876	-0.84	27	-	36	0	65	K.AGHPTFALVR.K
								2	1238.6947	1237.6874	1237.7071	-15.87	7	-	18	0	79	K.ILFIGGTGYIGK.F
								3	1429.6429	1428.6357	1428.6310	3.26	108	-	119	0	72	R.FFPSEFGNDVDR.V
1048	PREDICTED: ER membrane protein complex subunit 10-like isoform X1	Cicer arietinum	gi|428293636	26703	189	2.5e-012	19	1	1405.8267	1404.8194	1404.8201	-0.52	147	-	159	1	12	R.IRLPSNVLSPPGR.E
								2	1772.9043	1771.8970	1771.8893	4.35	133	-	146	2	65	K.NKFQELLKGDDFYR.I
								3	2042.1366	2041.1293	2041.1208	4.19	149	-	167	1	0	R.LPSNVLSPPGREYIVSSVK.A
								4	2311.3276	2310.3204	2310.3059	6.24	147	-	167	2	29	R.IRLPSNVLSPPGREYIVSSVK.A
								5	2634.3542	2633.3470	2633.3125	13.1	125	-	146	3	25	R.DAFTAVEKNKFQELLKGDDFYR.I
1061	PREDICTED: pyridoxal biosynthesis protein PDX1.3-like	Cicer arietinum	gi|502078426	33405	241	2e-018	17	1	1032.5529	1031.5456	1031.5546	-8.71	155	-	163	1	17	R.IREGAAMIR.T + Oxidation (M)
								2	1474.7199	1473.7126	1473.7246	-8.15	35	-	48	0	58	R.GGVIMDVVNAEQAR.I + Oxidation (M)
								3	1515.8173	1514.8100	1514.8053	3.12	164	-	178	1	102	R.TKGEAGTGNIIEAVR.H
1076	PREDICTED: isoflavone reductase-like protein-like	Cicer arietinum	gi|502149252	37142	125	4.6e-007	7	1	1068.5959	1067.5887	1067.5876	0.99	29	-	38	0	64	K.AGHPTFALVR.E
								2	1429.6411	1428.6338	1428.6310	1.98	110	-	121	0	46	R.FFPSEFGNDVDR.T
1078	thiazole biosynthetic enzyme	Medicago truncatula	gi|388512817	37464	152	1.1e-009	12	1	1246.7207	1245.7134	1245.7081	4.27	58	-	68	1	---	K.FAPIKESIVSR.E
								2	1246.7207	1245.7134	1245.7081	4.27	58	-	68	1	74	K.FAPIKESIVSR.E
								3	1801.9929	1800.9856	1800.9734	6.82	181	-	196	1	58	K.LFNAVAAEDLIVKENR.V
1080	Guanine nucleotide-binding protein subunit beta-like protein	Medicago truncatula	gi|357521565	36059	138	2.7e-008	18	1	1064.5388	1063.5315	1063.5298	1.62	48	-	56	1	45	K.EDKTYGVPR.R
								2	1207.6046	1206.5973	1206.5993	-1.62	89	-	99	0	49	R.LWDLNAGTSAR.R + Trp->Kynurenin (W)
								3	1895.9551	1894.9478	1894.9425	2.80	157	-	173	0	25	R.FSPSTLQPTIVSASWDR.T + Trp->Kynurenin (W)
								4	2005.0466	2004.0394	2004.0429	-1.77	101	-	118	1	1	R.FVGHTKDVLSVAFSIDNR.Q
1082	PREDICTED: proteasome subunit alpha type-1-B-like	Cicer arietinum	gi|217072126	24915	366	4.3e-031	21	1	1043.4490	1042.4417	1042.4832	-39.81	176	-	184	0	27	K.FNNFTASSR.E
								2	1171.5454	1170.5381	1170.5782	-34.19	175	-	184	1	56	R.KFNNFTASSR.E
								3	1443.6646	1442.6573	1442.7115	-37.61	19	-	30	0	42	R.LFQVEYAMEAVK.Q + Oxidation (M)
								4	1679.8248	1678.8176	1678.8639	-27.58	66	-	82	0	52	K.VDDHIGVAIAGLTADGR.V
								5	1728.8964	1727.8891	1727.9352	-26.71	108	-	122	1	38	R.LVVQLADKAQVCTQR.S
								6	2068.0786	2067.0713	2067.1113	-19.33	63	-	82	1	28	K.IFKVDDHIGVAIAGLTADGR.V
								7	2161.9524	2160.9451	2160.9786	-15.49	90	-	107	0	51	R.SECINYNYTYESPLPVGR.L
1093	PREDICTED: putative lactoylglutathione lyase-like isoform X2	Cicer arietinum	gi|217069834	25554	167	2.3e-011	15	1	1061.5935	1060.5862	1060.5930	-6.40	21	-	28	1	19	R.RFLHAVYR.V
								2	1451.7114	1450.7042	1450.7166	-8.60	35	-	46	1	51	R.TIKFYTEAFGMK.L + Oxidation (M)
								3	1517.7415	1516.7342	1516.7378	-2.37	146	-	158	0	17	R.ASTPEPLCQVMLR.V + Oxidation (M)
								4	1560.8313	1559.8240	1559.8209	2.03	22	-	34	1	15	R.FLHAVYRVGDLDR.T
1095	isoflavone reductase related protein	Pyrus communis	gi|3243234	33802	98	0.00037	8	1	1231.6803	1230.6730	1230.6860	-10.51	241	-	250	0	39	R.IYVPEEQLLK.N
								2	1429.6439	1428.6366	1428.6310	3.94	108	-	119	0	48	R.FFPSEFGNDVDR.S
1097	PREDICTED: proteasome subunit alpha type-1-A	Prunus mume	gi|645228088	30571	153	1.2e-009	16	1	1679.8165	1678.8093	1678.8639	-32.53	66	-	82	0	3	K.VDDHIGVAIAGLTADGR.V
								2	1728.8977	1727.8904	1727.9352	-25.93	108	-	122	1	56	R.LVVQLADKAQVCTQR.S
								3	2068.0798	2067.0726	2067.1113	-18.74	63	-	82	1	19	K.IFKVDDHIGVAIAGLTADGR.V
								4	2161.9439	2160.9366	2160.9786	-19.44	90	-	107	0	26	R.SECINYNYTYESPLPVGR.L
								5	2196.1709	2195.1636	2195.2063	-19.42	62	-	82	2	16	K.KIFKVDDHIGVAIAGLTADGR.V
1098	lactoylglutathione lyase-like protein	Medicago truncatula	gi|657397039	32140	104	9.6e-005	13	1	1068.5901	1067.5828	1067.6015	-17.50	168	-	176	1	36	K.FYEKALGLK.L
								2	1491.8635	1490.8563	1490.8569	-0.44	249	-	262	1	14	K.ITRQPGPIPGLNTK.I
								3	1517.7389	1516.7316	1516.7378	-4.06	146	-	158	0	31	R.ASTPEPLCQVMLR.V + Oxidation (M)
1102	thiazole biosynthetic enzyme	Medicago truncatula	gi|657405439	37344	245	7.8e-019	11	1	1246.7147	1245.7074	1245.7081	-0.53	58	-	68	1	61	K.FAPIKESIVSR.E
								2	1503.6333	1502.6260	1502.6568	-20.46	296	-	309	0	5	R.MGPTFGAMMISGQK.A + 3 Oxidation (M)
								3	1801.9899	1800.9826	1800.9734	5.13	181	-	196	1	119	K.LFNAVAAEDLIVKENR.V
								4	1929.9702	1928.9629	1928.9527	5.29	226	-	244	1	45	K.VVVSSCGHDGPFGATGVKR.L
1104	PREDICTED: putative lactoylglutathione lyase-like isoform 2	Fragaria vesca subsp. vesca	gi|470114187	32598	181	1.4e-009	13	1	1282.6221	1281.6148	1281.6241	-7.28	265	-	275	0	50	K.ITSFLDPDGWK.T + Trp->Kynurenin (W)
								2	1544.8169	1543.8096	1543.8457	-23.40	236	-	250	1	59	K.SAEVVDLVTKELGGK.I
								3	1684.8159	1683.8086	1683.8104	-1.05	220	-	235	0	47	K.GNAYAQIAVGTDDVYK.S
1110	14-3-3-like protein B		gi|1168192	29620	188	1.8e-013	15	1	1503.8662	1502.8589	1502.8569	1.36	46	-	59	1	87	R.NLLSVGYKNVIGAR.R
								2	2125.0561	2124.0489	2124.0487	0.08	154	-	173	0	65	K.AYESATTAAEAELPPTHPIR.L
1114	translational elongation factor 1 subunit Bbeta	Pisum sativum	gi|38232568	25349	151	1.4e-009	12	1	1021.5736	1020.5663	1020.5604	5.79	17	-	24	0	52	K.LNEYLLTR.S
								2	1149.6688	1148.6615	1148.6553	5.42	16	-	24	1	65	K.KLNEYLLTR.S
1117	translational elongation factor 1 subunit Bbeta	Pisum sativum	gi|428288343	26962	453	1e-038	23	1	1021.5682	1020.5609	1020.5604	0.53	22	-	29	0	59	K.LNEYLLTR.S
								2	1149.6632	1148.6559	1148.6553	0.54	21	-	29	1	71	K.KLNEYLLTR.S
								3	1318.7291	1317.7219	1317.7193	1.92	62	-	71	1	75	R.WYKHIDALLR.I + Trp->Kynurenin (W)
								4	1346.7296	1345.7223	1345.7142	6.02	62	-	71	1	(48)	R.WYKHIDALLR.I + Dioxidation (W)
								5	1425.7690	1424.7618	1424.7664	-3.22	172	-	184	1	86	R.SVKLEGLFWGASK.L + Trp->Kynurenin (W)
								6	1750.9739	1749.9666	1749.9624	2.37	15	-	29	2	95	K.SESGLKKLNEYLLTR.S
1133	PREDICTED: soluble inorganic pyrophosphatase 1, chloroplastic-like isoform X2	Cicer arietinum	gi|502077416	32610	137	3.4e-008	12	1	1321.6105	1320.6032	1320.5946	6.50	58	-	68	0	20	K.DEGQPQTLDYR.V
								2	1373.7216	1372.7143	1372.7099	3.20	238	-	249	1	60	R.DYKIPDGKPANR.F
								3	1637.8622	1636.8549	1636.8937	-23.68	250	-	264	2	33	R.FGLGNKAVNKDYALK.I
1134	phosphoenolpyruvate phosphomutase	Medicago truncatula	gi|657376382	90521	268	3.9e-021	13	1	1534.8555	1533.8482	1533.8589	-6.96	237	-	250	0	39	K.LAVYPLSLMGVSIR.A + Oxidation (M)
								2	2021.0418	2020.0345	2020.0266	3.92	56	-	74	0	158	R.LGLPDAGFISYGEILDQGR.L
								3	2267.1140	2266.1067	2266.0940	5.63	35	-	55	0	63	K.LIESAGFSYCITSGFSISATR.L
1136	thiazole biosynthetic enzyme	Medicago truncatula	gi|657405439	37344	222	1.6e-016	9	1	1246.7185	1245.7112	1245.7081	2.52	58	-	68	1	70	K.FAPIKESIVSR.E
								2	1801.9838	1800.9765	1800.9734	1.74	181	-	196	1	113	K.LFNAVAAEDLIVKENR.V
								3	1929.9675	1928.9603	1928.9527	3.90	226	-	244	1	30	K.VVVSSCGHDGPFGATGVKR.L
1137	phosphoenolpyruvate phosphomutase	Medicago truncatula	gi|657376382	90521	280	2.5e-022	14	1	1319.6743	1318.6670	1318.7027	-27.04	131	-	141	2	8	R.KVVSREEAVMR.I + Oxidation (M)
								2	1534.8550	1533.8477	1533.8589	-7.28	237	-	250	0	33	K.LAVYPLSLMGVSIR.A + Oxidation (M)
								3	2021.0380	2020.0307	2020.0266	2.05	56	-	74	0	179	R.LGLPDAGFISYGEILDQGR.L
								4	2267.1116	2266.1043	2266.0940	4.55	35	-	55	0	51	K.LIESAGFSYCITSGFSISATR.L
1142	PREDICTED: soluble inorganic pyrophosphatase 1, chloroplastic-like isoform X2	Cicer arietinum	gi|502077416	32610	249	2.2e-019	19	1	1321.5912	1320.5839	1320.5946	-8.09	58	-	68	0	43	K.DEGQPQTLDYR.V
								2	1373.7079	1372.7006	1372.7099	-6.75	238	-	249	1	69	R.DYKIPDGKPANR.F
								3	1637.8544	1636.8471	1636.8937	-28.45	250	-	264	2	90	R.FGLGNKAVNKDYALK.I
1143	PREDICTED: protein SEC13 homolog isoform X1	Glycine max	gi|356567182	32924	132	1.1e-007	14	1	1284.6886	1283.6813	1283.6874	-4.72	214	-	225	0	34	R.DVAWAPNLGLPK.S + Trp->Kynurenin (W)
								2	1378.7501	1377.7428	1377.7405	1.71	253	-	263	1	13	K.VLNDFKTPVWR.V + Trp->Kynurenin (W)
								3	1432.6576	1431.6503	1431.6453	3.53	68	-	80	0	69	K.FGSLLASCSYDGR.V
								4	2337.0601	2336.0528	2336.0492	1.54	6	-	25	1	2	K.VETGHQDTVHDVAMDYYGKR.L + Oxidation (M)
1170	14-3-3-like protein	Medicago truncatula	gi|357465085	23398	645	3.7e-059	30	1	1284.6653	1283.6580	1283.6510	5.48	137	-	147	1	67	R.YLAEFKTGAER.K
								2	1418.7577	1417.7504	1417.7412	6.48	68	-	79	1	90	R.IISSIEQKEESR.G
								3	1517.8905	1516.8832	1516.8725	7.05	49	-	62	1	113	R.NLLSVAYKNVIGAR.R
								4	1559.7624	1558.7552	1558.7488	4.08	80	-	92	1	33	R.GNEDHVSVIRDYR.S
								5	1675.7877	1674.7804	1674.7696	6.45	34	-	48	0	82	K.VSANADNEELTVEER.N
								6	1829.9562	1828.9489	1828.9431	3.16	160	-	176	0	81	K.SAQDIANAELPPTHPIR.L
1176	Nascent polypeptide-associated complex subunit alpha-like protein	Medicago truncatula	gi|357509189	22074	201	1.4e-014	8	1	1396.7502	1395.7430	1395.7722	-20.94	168	-	180	0	81	K.DIELVVTQAGVPR.S
								2	1528.7126	1527.7054	1527.7457	-26.38	106	-	119	0	103	K.SPTSDTYIIFGEAK.I
1177	14-3-3 a-1 protein	Nicotiana tabacum	gi|44917135	28861	86	0.0041	14	1	1517.8826	1516.8753	1516.8725	1.82	45	-	58	1	22	R.NLLSVAYKNVIGAR.R
								2	2163.9539	2162.9466	2162.9500	-1.56	14	-	30	1	23	K.LAEQAERYEEMVEFMEK.V + 2 Oxidation (M)
								3	1689.8359	1688.8287	1688.7940	20.5	2	-	16	1	2	M.AAAHSPREENVYMAK.L + Oxidation (HW)
			gi|388492170					1	1689.8359	1688.8287	1688.7940	20.5	2	-	16	1	2	M.AAAHSPREENVYMAK.L + Oxidation (HW)
1178	14-3-3-like protein A		gi|1168189	29516	427	3.4e-037	28	1	1032.4699	1031.4626	1031.4634	-0.77	9	-	16	0	17	R.EEFVYMAK.L + Oxidation (M)
								2	1125.5798	1124.5726	1124.5574	13.4	80	-	89	0	53	R.GNDEHVSVIR.D
								3	1418.7699	1417.7626	1417.7412	15.1	68	-	79	1	55	R.IISSIEQKEESR.G
								4	1559.7734	1558.7662	1558.7488	11.1	80	-	92	1	64	R.GNDEHVSVIRDYR.S
								5	1818.9654	1817.9582	1817.9557	1.38	93	-	108	1	107	R.SKIETELSNICNGILK.L
1182	14-3-3-like protein	Medicago truncatula	gi|357465085	23398	346	4.3e-029	26	1	1125.5751	1124.5678	1124.5574	9.21	80	-	89	0	13	R.GNEDHVSVIR.D
								2	1418.7623	1417.7551	1417.7412	9.75	68	-	79	1	37	R.IISSIEQKEESR.G
								3	1517.8916	1516.8843	1516.8725	7.78	49	-	62	1	25	R.NLLSVAYKNVIGAR.R
								4	1675.7885	1674.7812	1674.7696	6.89	34	-	48	0	92	K.VSANADNEELTVEER.N
								5	1829.9628	1828.9555	1828.9431	6.76	160	-	176	0	57	K.SAQDIANAELPPTHPIR.L
								6	1845.9580	1844.9507	1844.9380	6.88	160	-	176	0	(17)	K.SAQDIANAELPPTHPIR.L + Oxidation (HW)
								7	2163.9570	2162.9498	2162.9500	-0.10	17	-	33	1	19	K.LAEQAERYEEMVEFMEK.V + 2 Oxidation (M)
1198	PREDICTED: mitochondrial outer membrane protein porin of 36 kDa-like	Cicer arietinum	gi|502170159	29727	114	6.8e-006	10	1	1162.6271	1161.6198	1161.6142	4.81	4	-	14	1	42	K.GPGLYSDIGKR.A
								2	1233.6735	1232.6662	1232.6765	-8.35	2	-	13	1	51	M.VKGPGLYSDIGK.R
								3	2198.1357	2197.1285	2197.1478	-8.80	71	-	91	0	7	K.VDTNSNLLTTITVDEPAPGLK.T
1201	Acid phosphatase	Medicago truncatula	gi|86112377	21677	177	4e-011	14	1	1093.6044	1092.5971	1092.5927	4.01	108	-	116	2	13	R.KKLEEAGYR.I
								2	1143.7312	1142.7239	1142.7176	5.57	57	-	66	0	28	K.IVFLTGRPLK.Q
								3	1440.7557	1439.7485	1439.7700	-14.98	137	-	148	1	48	R.TFKLPDPLYYIA.-
								4	2121.0623	2120.0550	2120.0498	2.44	117	-	136	0	48	R.IIGNIGDQWSDILGTNTGSR.T + Trp->Kynurenin (W)
1202	PREDICTED: stem-specific protein TSJT1-like	Cicer arietinum	gi|502123074	27340	95	0.00073	10	1	1202.5651	1201.5578	1201.5550	2.30	189	-	199	0	31	K.GCFFTTSGGLR.S
								2	1372.6970	1371.6897	1371.6895	0.17	115	-	126	1	7	R.DRGPYPADQVVR.D
								3	1676.9149	1675.9076	1675.9046	1.84	200	-	213	0	46	R.SFEHPLNELKPIPR.V
1211	6-phosphogluconate dehydrogenase, decarboxylating	Medicago truncatula	gi|357475751	20769	57	3.3	6	1	1225.6217	1224.6144	1224.6139	0.43	156	-	167	0	45	K.SFFLGEVGNGAK.M
1216	putative ABC transporter like ATPase	Trifolium pratense	gi|84468418	32387	121	2e-006	13	1	1165.5283	1164.5210	1164.5160	4.36	190	-	200	0	29	R.NVNEGFSGGER.K
								2	1396.7881	1395.7808	1395.7722	6.20	44	-	55	0	46	K.SEIPLLQVNDLR.A
								3	1603.8541	1602.8469	1602.8552	-5.19	177	-	189	0	11	K.LQLVNMKPDFLNR.N + Oxidation (M)
1222	Acid phosphatase	Medicago truncatula	gi|86112377	21677	275	6.3e-021	12	1	1093.5974	1092.5901	1092.5927	-2.36	108	-	116	2	56	R.KKLEEAGYR.I
								2	1143.7227	1142.7154	1142.7176	-1.90	57	-	66	0	35	K.IVFLTGRPLK.Q
								3	2121.0630	2120.0557	2120.0498	2.78	117	-	136	0	129	R.IIGNIGDQWSDILGTNTGSR.T + Trp->Kynurenin (W)
1223	GTP-binding nuclear protein Ran1B		gi|1710008	24057	248	2.7e-019	24	1	1015.5713	1014.5640	1014.5710	-6.87	4	-	14	0	21	K.LVIVGDGGTGK.T
								2	1228.6113	1227.6041	1227.6135	-7.70	134	-	143	0	66	K.NLQYYEISAK.S
								3	1761.9061	1760.8989	1760.8886	5.84	144	-	157	0	72	K.SNYNFEKPFLYLAR.K
1233	Ni-binding urease accessory protein UreG	Populus trichocarpa	gi|224069802	30995	165	7.8e-011	11	1	1164.5999	1163.5926	1163.5975	-4.26	245	-	255	0	56	R.DGGPFVFAQVK.H
								2	2250.2060	2249.1988	2249.1943	1.98	187	-	206	1	81	R.ELADYIIYIIDVSGGDKIPR.K
1235	NAD(P)-binding rossmann-fold protein	Medicago truncatula	gi|502179750	27739	47	36	10	1	921.4868	920.4795	920.4828	-3.55	31	-	37	1	---	K.RDQYIAR.G
								2	1022.5640	1021.5568	1021.5556	1.10	247	-	255	0	18	K.ALFSQITSR.F
								3	1169.6345	1168.6272	1168.6241	2.73	247	-	256	1	13	K.ALFSQITSRF.-
1238	Ni-binding urease accessory protein UreG	Glycine max	gi|351721504	30298	154	9.8e-010	11	1	1164.5813	1163.5740	1163.5975	-20.20	250	-	260	0	55	R.DGGPFVFAQVK.H
								2	2250.2068	2249.1995	2249.1943	2.31	192	-	211	1	73	R.ELADYIIYIIDVSGGDKIPR.K
	PREDICTED: GTP-binding nuclear protein Ran-3-like	Brachypodium distachyon	gi|357123966	25534	92	0.0014	9	1	1761.9006	1760.8934	1760.8886	2.72	156	-	169	0	71	K.SNYNFEKPFLYLAR.K
1245	PREDICTED: probable plastid-lipid-associated protein 6, chloroplastic-like	Cicer arietinum	gi|502143707	31032	139	2.2e-008	17	1	1482.8004	1481.7931	1481.7878	3.59	5	-	16	1	17	K.LTEVSQLFDRFK.A
								2	1663.8301	1662.8228	1662.8042	11.2	84	-	96	0	10	R.DFFQLKPYYTDAR.N
								3	1846.0120	1845.0047	1844.9996	2.77	246	-	261	0	13	K.EIPSLQLINQTLSYAR.E
								4	2153.1777	2152.1705	2152.1528	8.20	43	-	62	0	40	R.SLPPLFADTPNAVQELTIAR.D
1246	caffeoyl-CoA 3-o-methyltransferase, partial	Medicago sativa subsp. caerulea	gi|363541987	16052	355	3.7e-030	21	1	1157.6045	1156.5972	1156.5989	-1.46	21	-	30	1	57	K.AGVDHKIDFR.E
								2	1459.7572	1458.7499	1458.7507	-0.52	105	-	115	1	62	R.YYRDFVLELNK.A
								3	1862.9240	1861.9167	1861.9100	3.57	123	-	138	0	14	R.IEICMLPVGDGITICR.R + Oxidation (M)
								4	2182.1624	2181.1551	2181.1582	-1.43	105	-	122	2	18	R.YYRDFVLELNKALAVDPR.I
								5	2699.3940	2698.3868	2698.4079	-7.83	76	-	101	1	28	K.VGGVIGYDNTLWNGSVVAPPDAPLRK.Y + Trp->Kynurenin (W)
								6	2831.3003	2830.2930	2830.3099	-5.97	47	-	69	2	79	K.NHGSYDFIFVDADKDNYLNYHKR.L
1247	PREDICTED: proteasome subunit alpha type-6	Nicotiana sylvestris	gi|698504904	27400	289	3.1e-023	15	1	1144.5874	1143.5801	1143.5964	-14.26	22	-	30	0	40	R.LFQVEYAFK.A
								2	1156.6166	1155.6093	1155.6037	4.89	12	-	21	0	59	R.HITIFSPEGR.L
								3	1468.7302	1467.7229	1467.7392	-11.04	75	-	88	0	21	K.YLGLLATGMTADAR.T + Oxidation (M)
								4	1905.9179	1904.9106	1904.9129	-1.24	4	-	21	1	18	R.GSGGGYDRHITIFSPEGR.L
								5	2071.0278	2070.0206	2070.0117	4.29	229	-	246	1	106	R.VLTTEEIDEHLTAISERD.-
1249	Proteasome subunit alpha type	Medicago truncatula	gi|86116746	20313	115	6.3e-005	6	1	1133.6718	1132.6645	1132.6604	3.57	3	-	12	0	33	R.VIYSVGNLIR.A
								2	1514.7745	1513.7673	1513.7637	2.34	25	-	37	0	66	R.LQGGNYIQEHLSR.H
1255	caffeoyl-CoA 3-o-methyltransferase, partial	Medicago sativa subsp. caerulea	gi|363541987	16052	173	7.4e-012	13	1	1157.6046	1156.5973	1156.5989	-1.36	21	-	30	1	63	K.AGVDHKIDFR.E
								2	1285.7001	1284.6928	1284.6939	-0.83	20	-	30	2	43	K.KAGVDHKIDFR.E
								3	1459.7564	1458.7491	1458.7507	-1.11	105	-	115	1	21	R.YYRDFVLELNK.A
								4	1862.9094	1861.9021	1861.9100	-4.23	123	-	138	0	13	R.IEICMLPVGDGITICR.R + Oxidation (M)
1256	V-type proton ATPase subunit E1	Medicago truncatula	gi|357481501	26558	243	1.2e-018	24	1	1054.6693	1053.6620	1053.6546	7.05	125	-	133	1	40	R.LKEPSVLLR.C
								2	1121.6058	1120.5986	1120.5989	-0.27	51	-	58	2	20	K.IRQEYERK.E
								3	1149.6012	1148.5939	1148.5826	9.90	16	-	24	1	5	R.FIRQEAEEK.A
								4	1177.6260	1176.6187	1176.6139	4.10	199	-	208	0	42	K.IVFENTLDAR.L
								5	1455.7231	1454.7159	1454.7187	-1.96	67	-	78	1	10	K.KIEYSMQLNASR.L + Oxidation (M)
								6	1524.9598	1523.9526	1523.9399	8.32	112	-	124	1	27	K.NLLKDLVIQSLLR.L
								7	1583.8182	1582.8110	1582.8137	-1.71	66	-	78	2	7	R.KKIEYSMQLNASR.L + Oxidation (M)
1264	PREDICTED: gamma carbonic anhydrase 1, mitochondrial-like	Cicer arietinum	gi|502161184	29441	163	1.2e-010	10	1	1111.5897	1110.5824	1110.5968	-12.91	160	-	170	0	31	K.HAMVAAGALVR.Q + Oxidation (M)
								2	1629.8060	1628.7988	1628.7947	2.49	29	-	41	0	108	R.LQGNYFFQEQLSR.H
								3	1233.6373	1232.6301	1232.6342	-3.39	7	-	16	0	34	R.AFYAVGFWIR.E + Trp->Kynurenin (W)
1267	Proteasome subunit alpha type	Medicago truncatula	gi|357451023	27349	130	1.7e-007	14	1	1144.5660	1143.5588	1143.5964	-32.94	22	-	30	0	33	R.LFQVEYAFK.A
								2	1156.5925	1155.5853	1155.6037	-15.92	12	-	21	0	39	R.HITIFSPEGR.L
								3	1288.5217	1287.5145	1287.5455	-24.11	154	-	164	0	16	K.CDPAGHYFGHK.A
								4	1468.7108	1467.7035	1467.7392	-24.26	75	-	88	0	10	K.YLGLLATGMTADAR.T + Oxidation (M)
								5	1712.9283	1711.9211	1711.9509	-17.42	60	-	74	0	3	K.LLDQTSVTHLFPITK.Y
1268	PREDICTED: GTP-binding nuclear protein Ran-3-like	Cucumis sativus	gi|449464584	25445	399	3.1e-034	25	1	1228.6073	1227.6000	1227.6135	-10.99	146	-	155	0	41	K.NLQYYEISAK.S
								2	1484.7965	1483.7892	1483.8034	-9.56	144	-	155	2	88	R.KKNLQYYEISAK.S
								3	1761.9020	1760.8947	1760.8886	3.49	156	-	169	0	88	K.SNYNFEKPFLYLAR.K
								4	1957.0127	1956.0054	1956.0173	-6.05	114	-	130	1	49	R.VCENIPIVLCGNKVDVK.N
1270	PREDICTED: elongation factor 1-beta 2-like	Glycine max	gi|351724185	24375	105	5.4e-005	9	1	994.5186	993.5113	993.5131	-1.79	16	-	24	0	---	K.SLDQFLSGK.T
								2	1546.7688	1545.7615	1545.7675	-3.86	2	-	15	0	44	M.AVTFSDLHTEEGIK.S
								3	1596.8043	1595.7970	1595.8043	-4.52	25	-	38	1	40	K.TYISGDQLTKDDIK.V
								4	2522.2959	2521.2886	2521.2700	7.37	2	-	24	1	8	M.AVTFSDLHTEEGIKSLDQFLSGK.T
1274	PREDICTED: elongation factor 1-beta 2-like	Glycine max	gi|351724185	24375	69	0.23	9	1	994.5296	993.5223	993.5131	9.28	16	-	24	0	---	K.SLDQFLSGK.T
								2	1546.7849	1545.7776	1545.7675	6.56	2	-	15	0	25	M.AVTFSDLHTEEGIK.S
								3	1596.8110	1595.8038	1595.8043	-0.31	25	-	38	1	27	K.TYISGDQLTKDDIK.V
	BB925749 Trifolium pratense leaf cDNA clone RCE34604, mRNA sequence	Trifolium pratense	gi|86114540	20608	110	0.0002	13	1	1006.5205	1005.5132	1005.4880	25.1	57	-	66	0	---	R.SFDSGAPGLR.L
								2	1006.5205	1005.5132	1005.4880	25.1	57	-	66	0	30	R.SFDSGAPGLR.L
								3	1043.5075	1042.5002	1042.4720	27.1	28	-	36	0	17	K.FSGYELDGR.A
								4	1124.5797	1123.5724	1123.5622	9.13	96	-	104	1	11	R.VVYDRETSR.S
								5	1132.6450	1131.6377	1131.6261	10.3	47	-	56	0	5	R.GAPRPERPPR.S
1276	PREDICTED: mitochondrial outer membrane protein porin of 34 kDa	Glycine max	gi|356572319	29686	131	1.4e-007	11	1	1134.5979	1133.5906	1133.6081	-15.38	4	-	14	1	53	K.GPGLYSDIGKK.A
								2	1330.6454	1329.6381	1329.6453	-5.38	249	-	260	0	55	R.SFFTISGEVDTK.A
								3	1494.7886	1493.7813	1493.7851	-2.55	237	-	248	0	13	K.ANALIQHEWRPR.S + Trp->Kynurenin (W)
1280	PREDICTED: outer plastidial membrane protein porin-like	Cicer arietinum	gi|502090241	29496	71	0.2	9	1	1439.7803	1438.7730	1438.7681	3.43	237	-	248	0	58	K.ASALIQHEWRPK.S + Trp->Kynurenin (W)
			gi|86100776					1	1781.9486	1780.9413	1780.9458	-2.53	80	-	95	1	68	K.SLFTISTEVDTKAIEK.S
								2	2056.0662	2055.0589	2055.0637	-2.33	41	-	59	0	72	K.ENTFTLGAQHALDPLTTVK.A
			gi|557498731					1	1010.5446	1009.5373	1009.5305	6.73	203	-	212	0	40	K.TAVGAEVAHR.F
								2	1315.7454	1314.7381	1314.7408	-2.07	99	-	109	1	50	K.AILSFRVPEQR.S
1283	31 kDa ribonucleoprotein	Medicago truncatula	gi|86096053	20215	139	2.5e-007	14	1	1006.4938	1005.4866	1005.4880	-1.39	34	-	43	0	42	R.SFDSGAPGLR.L
								2	1124.5585	1123.5512	1123.5622	-9.78	73	-	81	1	13	R.VVYDRETSR.S
								3	1132.6272	1131.6199	1131.6261	-5.46	24	-	33	0	14	R.GAPRPERPPR.S
								4	1455.7241	1454.7168	1454.7154	1.01	1	-	13	1	22	-.AVNKFSGYELDGR.A
1286	PREDICTED: mitochondrial outer membrane protein porin of 34 kDa	Glycine max	gi|356572319	29686	193	8.6e-014	12	1	1134.6065	1133.5992	1133.6081	-7.84	4	-	14	1	75	K.GPGLYSDIGKK.A
								2	1330.6429	1329.6357	1329.6453	-7.22	249	-	260	0	60	R.SFFTISGEVDTK.A
								3	1494.7990	1493.7917	1493.7851	4.39	237	-	248	0	41	K.ANALIQHEWRPR.S + Trp->Kynurenin (W)
								4	1506.7991	1505.7918	1505.7851	4.44	237	-	248	0	(18)	K.ANALIQHEWRPR.S + Oxidation (HW)
1287	30 kDa ribonucleoprotein	Medicago truncatula	gi|86114666	20695	193	1e-012	19	1	1094.5625	1093.5552	1093.5516	3.31	99	-	107	1	12	K.VIYDRESGR.S
								2	1180.5497	1179.5424	1179.5421	0.23	45	-	54	1	26	R.FGDNPRFGDR.R
								3	1337.6835	1336.6762	1336.6847	-6.39	99	-	109	2	9	K.VIYDRESGRSR.G
								4	1491.7575	1490.7502	1490.7590	-5.90	31	-	44	1	16	R.VNAGPPPPRTENSR.F
								5	1546.8064	1545.7991	1545.7899	5.95	141	-	154	2	44	R.VAPADSSSRPKREF.-
1289	soluble inorganic pyrophosphatase	Papaver rhoeas	gi|84619272	26739	98	0.00024	7	1	2025.0574	2024.0501	2024.0520	-0.93	101	-	117	0	80	R.ILYSSVVYPHNYGFIPR.T
			gi|224064388					1	2167.2105	2166.2032	2166.0303	79.8	141	-	158	1	36	K.IIAVCADDPEYKHYTDIK.E + Oxidation (HW)
			gi|86092113					1	1499.8075	1498.8002	1498.7991	0.76	40	-	53	0	117	K.STIELPSAVALNER.I
								2	1627.9017	1626.8945	1626.8940	0.25	39	-	53	1	104	K.KSTIELPSAVALNER.I
1290	6-phosphogluconolactonase	Medicago truncatula	gi|86094240	21427	572	1.3e-050	25	1	1580.7843	1579.7770	1579.7743	1.73	60	-	72	1	117	K.YTADLSNKFTHQR.G
								2	1827.9497	1826.9424	1826.9349	4.12	73	-	89	0	79	R.GAFTVCLSGGSLINYLR.K
								3	1956.0404	1955.0331	1955.0299	1.67	73	-	90	1	24	R.GAFTVCLSGGSLINYLRK.L
								4	2848.3875	2847.3802	2847.3563	8.40	135	-	161	0	255	K.VPIPPGNVYAINDTLSAEGAADDYETR.V
1299	Soluble inorganic pyrophosphatase	Medicago truncatula	gi|357440501	25699	151	2e-009	16	1	1518.7916	1517.7844	1517.7739	6.90	162	-	173	1	46	R.HYNDIKELPPHR.L
								2	2011.0483	2010.0411	2010.0363	2.35	89	-	105	0	39	R.VLYSSVVYPHNYGFIPR.T
1300	PREDICTED: proteasome subunit alpha type-6-like	Solanum lycopersicum	gi|460412613	27415	272	1.6e-021	16	1	1144.5867	1143.5794	1143.5964	-14.90	22	-	30	0	45	R.LFQVEYAFK.A
								2	1156.6218	1155.6146	1155.6037	9.43	12	-	21	0	41	R.HITIFSPEGR.L
								3	1468.7358	1467.7286	1467.7392	-7.21	75	-	88	0	32	K.YLGLLATGMTADAR.T + Oxidation (M)
								4	2071.0339	2070.0267	2070.0117	7.24	229	-	246	1	104	R.VLTTEEIDEHLTAISERD.-
	20S proteasome subunit alpha	Medicago truncatula	gi|657381497	27621	222	1.6e-016	17	1	1068.5682	1067.5610	1067.5651	-3.90	21	-	29	0	60	R.VFQIEYAAK.A
								2	1144.5867	1143.5794	1143.5924	-11.38	196	-	205	0	7	K.IIYGVHDEAK.D
								3	1156.6218	1155.6146	1155.6023	10.6	227	-	236	0	19	K.VPEELLEEAK.T
								4	1328.6302	1327.6230	1327.6303	-5.50	73	-	86	0	41	R.HSGMAVAGLAADGR.Q + Oxidation (M)
								5	1813.8397	1812.8324	1812.8353	-1.55	144	-	159	0	51	R.DGPQLYMVEPSGVSYR.Y + Oxidation (M)
1310	putative thaumatin-like protein	Medicago truncatula var. truncatula	gi|428286882	28586	347	4e-028	14	1	1233.6724	1232.6651	1232.6700	-3.97	175	-	186	0	68	R.VPAVHGPVVACK.R
								2	1576.8392	1575.8320	1575.8192	8.12	161	-	174	0	110	R.ADLVATCPPVLQHR.V
								3	1975.0051	1973.9979	1973.9861	5.98	62	-	78	0	64	R.HFTHLSIPVPDTHWAGR.A + Trp->Kynurenin (W)
								4	2277.9390	2276.9317	2276.9209	4.73	83	-	102	0	24	R.TGCTTTNNQFTCLTGDCGNR.L
								5	2306.0862	2305.0789	2305.0698	3.93	202	-	220	0	44	R.NHFNNPQTCKPSVYSTHFK.H
								6	2728.2031	2727.1959	2727.1918	1.47	87	-	110	0	15	K.HACPATFTYAHDSPSLTHQCSSPR.E
1311	PREDICTED: L-ascorbate peroxidase, cytosolic-like isoform X2	Cicer arietinum	gi|502145238	26741	272	1.1e-021	17	1	1230.6193	1229.6120	1229.6153	-2.69	137	-	147	1	31	K.GSDHLRDVFGK.A
								2	1250.6001	1249.5928	1249.5939	-0.83	120	-	130	0	58	R.EDKPEPPPEGR.L
								3	1258.5794	1257.5721	1257.5877	-12.44	4	-	14	0	41	K.SYPTVSADYQK.A
								4	2046.9102	2045.9029	2045.9007	1.09	224	-	241	0	89	K.YAADEDAFFADYAEAHLK.L
1312	PREDICTED: L-ascorbate peroxidase, cytosolic-like isoform X2	Cicer arietinum	gi|502145238	26741	335	5.4e-028	19	1	1230.5953	1229.5881	1229.6153	-22.15	137	-	147	1	48	K.GSDHLRDVFGK.A
								2	1250.5673	1249.5600	1249.5939	-27.11	120	-	130	0	70	R.EDKPEPPPEGR.L
								3	2046.8751	2045.8678	2045.9007	-16.03	224	-	241	0	95	K.YAADEDAFFADYAEAHLK.L
								4	2124.1389	2123.1316	2123.1990	-31.73	205	-	223	1	56	K.LPSDKALLSDPVFRPLVEK.Y
								5	2550.2461	2549.2388	2549.2656	-10.52	148	-	172	1	9	K.AMGLSDQDIVALSGGHTIGAAHKER.S + Oxidation (M)
	Triosephosphate isomerase	Glycine max	gi|351721638	27441	157	3.4e-010	8	1	1388.6958	1387.6885	1387.7129	-17.59	124	-	135	0	17	K.VIACIGETLEQR.E
								2	1605.8030	1604.7957	1604.8271	-19.54	176	-	190	0	66	K.VATPAQAQEVHADLR.K
								3	1733.8950	1732.8877	1732.9220	-19.77	176	-	191	1	61	K.VATPAQAQEVHADLRK.W
1314	PREDICTED: triosephosphate isomerase, cytosolic-like	Cicer arietinum	gi|502081910	27256	305	5.4e-025	22	1	1265.6350	1264.6277	1264.6412	-10.62	207	-	219	0	87	R.IIYGGSVNGGNSK.E
								2	1605.8397	1604.8324	1604.8271	3.36	176	-	190	0	78	K.VATPAQAQEVHADLR.K
								3	1671.8159	1670.8086	1670.8012	4.43	192	-	206	0	28	K.WVHDNVSADVAASLR.I + Dioxidation (W)
								4	1733.9341	1732.9268	1732.9220	2.77	176	-	191	1	63	K.VATPAQAQEVHADLRK.W
								5	2423.2717	2422.2645	2422.2492	6.29	101	-	122	1	20	R.QLLNESNEFVGDKVAYALSLGR.K
			gi|255645891					1	1388.7262	1387.7189	1387.7129	4.32	124	-	135	0	43	K.VIACIGETLEQR.E
			gi|388493692					1	1516.8242	1515.8169	1515.8079	5.97	123	-	135	1	57	R.KVIACIGETLEQR.E
1315	Proteasome subunit alpha type	Medicago truncatula	gi|428291341	28125	167	4e-010	13	1	1526.8118	1525.8045	1525.8212	-10.96	191	-	206	0	50	K.AGAIGANNQAAQSILK.Q
								2	2121.0923	2120.0850	2120.0749	4.76	207	-	224	2	36	K.QDYKDDITREEAVNLALK.V
								3	2586.3015	2585.2942	2585.2782	6.20	229	-	252	1	56	K.TMDSTSLTSEKLELAEVFLSPSGK.V + Oxidation (M)
1318	PREDICTED: L-ascorbate peroxidase 1, cytosolic-like isoform X3	Citrus sinensis	gi|568869990	25395	85	0.0051	4	1	2046.8237	2045.8165	2045.9007	-41.15	204	-	221	0	81	K.YAADEDAFFADYAEAHLK.L
1321	Ascorbate peroxidase, cytosolic	Arachis hypogaea	gi|120969450	27091	158	3.9e-010	14	1	1230.6143	1229.6070	1229.6153	-6.76	137	-	147	1	31	K.GSDHLRDVFGK.A
								2	1855.9739	1854.9666	1854.9588	4.20	131	-	147	2	4	R.LPDATKGSDHLRDVFGK.A
								3	2046.9077	2045.9004	2045.9007	-0.11	224	-	241	0	82	K.YAADEDAFFADYAEAHLK.L
			gi|428286381					1	1842.9591	1841.9518	1841.9496	1.20	75	-	92	0	21	K.HQAELAHGANAGLDIAVR.L
1322	Ascorbate peroxidase, partial	Trifolium repens	gi|410994550	19608	569	2.2e-051	19	1	1230.6420	1229.6347	1229.6153	15.8	134	-	144	1	70	K.GSDHLRDVFGK.A
								2	1250.6157	1249.6084	1249.5939	11.7	117	-	127	0	73	R.EDKPEPPPEGR.L
								3	1258.6025	1257.5953	1257.5877	6.00	1	-	11	0	59	-.SYPTVSADYQK.A
								4	1842.9668	1841.9595	1841.9496	5.38	59	-	76	0	153	K.HQAELAHGANAGLDIAVR.L
								5	1855.9741	1854.9668	1854.9588	4.33	128	-	144	2	30	R.LPDATKGSDHLRDVFGK.A
								6	2550.2749	2549.2676	2549.2656	0.78	145	-	169	1	70	K.AMGLSDQDIVALSGGHTIGAAHKER.S + Oxidation (M)
								7	2701.4084	2700.4012	2700.4096	-3.12	50	-	76	1	48	K.TGGPFGTIKHQAELAHGANAGLDIAVR.L
1323	PREDICTED: proteasome subunit alpha type-3-like	Cicer arietinum	gi|502091750	27528	299	3.1e-024	22	1	1068.5574	1067.5501	1067.5651	-14.08	21	-	29	0	56	R.VFQIEYAAK.A
								2	1328.6302	1327.6230	1327.6303	-5.50	73	-	86	0	8	R.HAGMAVAGLAADGR.Q + Oxidation (HW); Oxidation (M)
								3	1813.8340	1812.8267	1812.8353	-4.71	144	-	159	0	54	R.DGPQLYMVEPSGVSYR.Y + Oxidation (M)
								4	2439.1785	2438.1712	2438.1601	4.54	94	-	115	1	46	K.SEATNYDSVYGDPIPVKELADR.V
								5	2638.3127	2637.3055	2637.2922	5.03	92	-	115	2	54	R.AKSEATNYDSVYGDPIPVKELADR.V
1325	PREDICTED: probable 6-phosphogluconolactonase 4, chloroplastic-like	Cicer arietinum	gi|502124143	35698	93	8e-003	6	1	1005.5443	1004.5370	1004.5403	-3.25	248	-	256	0	36	K.NAPKPPPER.I
								2	1143.6836	1142.6763	1142.6700	5.55	107	-	117	0	11	R.FTVVLSPGPVK.Y
								3	1356.7987	1355.7914	1355.7925	-0.82	105	-	117	1	30	K.GRFTVVLSPGPVK.Y
1328	triosephosphate isomerase	Glycine max	gi|351721638	27441	120	1.6e-003	13	1	1299.6976	1298.6904	1298.6884	1.50	2	-	12	2	20	M.GRKFFVGGNWK.C + Trp->Kynurenin (W)
								2	1605.8344	1604.8271	1604.8271	0.01	176	-	190	0	38	K.VATPAQAQEVHADLR.K
								3	1733.9307	1732.9234	1732.9220	0.79	176	-	191	1	29	K.VATPAQAQEVHADLRK.W
1330	PREDICTED: L-ascorbate peroxidase, cytosolic-like isoform X2	Cicer arietinum	gi|502145238	26741	213	1.2e-015	14	1	1230.6244	1229.6171	1229.6153	1.48	137	-	147	1	31	K.GSDHLRDVFGK.A
								2	1855.9657	1854.9584	1854.9588	-0.21	131	-	147	2	31	R.LPDATKGSDHLRDVFGK.A
								3	2046.9048	2045.8975	2045.9007	-1.53	224	-	241	0	99	K.YAADEDAFFADYAEAHLK.L
								4	2124.1785	2123.1712	2123.1990	-13.11	205	-	223	1	12	K.LPSDKALLSDPVFRPLVEK.Y
			gi|428286381					1	1842.9642	1841.9570	1841.9496	3.98	75	-	92	0	72	K.HQAELAHGANAGLDIAVR.L
1341	PREDICTED: proteasome subunit alpha type-2-A-like	Cicer arietinum	gi|502153994	25548	334	6.8e-028	16	1	1059.5279	1058.5207	1058.5257	-4.76	92	-	99	1	34	R.KQAEQYHR.L
								2	1526.8626	1525.8553	1525.8715	-10.66	51	-	64	1	78	K.KLPSILVDEASVQK.I
								3	1555.9213	1554.9140	1554.9133	0.41	100	-	112	1	79	R.LYKEPIPVTQLVR.E
								4	2122.1841	2121.1768	2121.1794	-1.21	19	-	39	0	92	K.LVQIEHALTAVGSGQTSLGIK.A
								5	2193.1352	2192.1280	2192.1300	-0.92	65	-	84	0	1	K.IQLLTPNIGVVYSGMGPDFR.V + Oxidation (M)
1345	methionine sulfoxide reductase	Morus alba var. multicaulis	gi|372864100	21875	109	1.9e-005	11	1	953.5010	952.4937	952.4726	22.1	102	-	109	0	---	R.HDPTTLNR.Q
								2	1464.6735	1463.6662	1463.6681	-1.29	120	-	131	0	76	R.SGIYYYNETQAR.L
								3	1903.8977	1902.8904	1902.8900	0.22	159	-	172	1	4	R.FYRAEEYHQQYLEK.G
1354	chalcone-flavanone isomerase family protein	Medicago truncatula	gi|86102088	20353	252	1.3e-018	10	1	1391.7249	1390.7176	1390.7205	-2.09	29	-	41	0	48	K.GAQYGLQVETAVR.D
								2	1662.8529	1661.8456	1661.8485	-1.74	29	-	43	1	31	K.GAQYGLQVETAVRDR.L
								3	2018.0502	2017.0429	2017.0579	-7.42	122	-	141	0	80	R.AISPSTISSLAANLSEELSK.-
								4	2774.3296	2773.3223	2773.2970	9.13	44	-	66	2	81	R.LAADDKYEDEEEEALEKVVEFFR.S
1361	BB919364 Trifolium pratense leaf cDNA clone RCE25233, mRNA sequence	Trifolium pratense	gi|86108155	20918	268	3.2e-020	13	1	1076.6288	1075.6215	1075.6138	7.16	101	-	109	1	36	R.LRQQYGLAK.S
								2	1775.0147	1774.0074	1773.9988	4.81	110	-	125	1	68	K.SANEVVLVIEAYKALR.D
								3	1949.9689	1948.9616	1948.9491	6.44	48	-	65	0	114	R.FTNSNPSTVSVEIGDQVR.F
								4	2046.1438	2045.1365	2045.1269	4.71	110	-	127	2	12	K.SANEVVLVIEAYKALRDR.A
1364	ferritin 3	Lupinus luteus	gi|289546513	29003	229	3.1e-017	18	1	1108.6003	1107.5931	1107.5924	0.59	230	-	238	0	47	K.ISEYVTQLR.L
								2	1137.6472	1136.6399	1136.6302	8.58	196	-	205	0	61	K.LLNLHSVADR.N
								3	1236.6936	1235.6863	1235.6874	-0.84	229	-	238	1	16	K.KISEYVTQLR.L
								4	1881.8761	1880.8688	1880.8540	7.87	132	-	146	2	46	K.FFKESSEEEREHAEK.F
			gi|694386883					1	1664.9115	1663.9042	1663.9509	-28.02	89	-	103	0	45	K.ELDLVPTLPQISLAR.Q
1367	ferritin 3	Lupinus luteus	gi|289546513	29003	177	3.4e-012	14	1	1108.6007	1107.5934	1107.5924	0.93	230	-	238	0	49	K.ISEYVTQLR.L
								2	1137.6364	1136.6291	1136.6302	-0.98	196	-	205	0	66	K.LLNLHSVADR.N
								3	1236.6959	1235.6886	1235.6874	1.04	229	-	238	1	16	K.KISEYVTQLR.L
								4	1881.8669	1880.8597	1880.8540	3.00	132	-	146	2	10	K.FFKESSEEEREHAEK.F
1369	Ferritin-2	Medicago truncatula	gi|357492793	27927	675	7.8e-062	23	1	1078.5962	1077.5889	1077.5818	6.57	219	-	227	0	65	K.ISEYVAQLR.R
								2	1097.5271	1096.5198	1096.4971	20.7	136	-	143	0	24	K.LMEYQNQR.G + Oxidation (M)
								3	1287.5964	1286.5892	1286.5779	8.78	121	-	130	1	50	K.FFKESSEEER.G
								4	1362.7825	1361.7752	1361.7779	-1.98	218	-	228	2	58	K.KISEYVAQLRR.V
								5	1664.9259	1663.9186	1663.9145	2.49	62	-	76	0	107	K.ELDLVPIVPQDSLAR.H
								6	1734.9561	1733.9488	1733.9604	-6.69	47	-	61	1	88	R.VLTGVLFEPFEEVKK.E
								7	1809.8477	1808.8404	1808.8329	4.14	121	-	135	2	104	K.FFKESSEEERGHAEK.L
								8	3380.9138	3379.9065	3379.8643	12.5	47	-	76	2	92	R.VLTGVLFEPFEEVKKELDLVPIVPQDSLAR.H
1373	ferritin 3	Lupinus luteus	gi|289546513	29003	82	0.0099	7	1	1108.5947	1107.5875	1107.5924	-4.47	230	-	238	0	44	K.ISEYVTQLR.L
								2	1236.6910	1235.6838	1235.6874	-2.91	229	-	238	1	22	K.KISEYVTQLR.L
1375	PREDICTED: glutathione S-transferase F9-like	Cicer arietinum	gi|217075676	24870	162	9.3e-011	18	1	1036.5336	1035.5263	1035.5237	2.55	142	-	149	0	28	K.VLDIYEER.L
								2	1194.6252	1193.6180	1193.6193	-1.11	5	-	15	1	8	K.VYGPAYGSPKR.V
								3	1364.7435	1363.7363	1363.7347	1.14	142	-	152	1	21	K.VLDIYEERLSK.T
								4	1520.8612	1519.8539	1519.8511	1.87	2	-	15	2	70	M.VVKVYGPAYGSPKR.V
								5	1593.8883	1592.8810	1592.8773	2.32	142	-	154	2	2	K.VLDIYEERLSKTK.Y
								6	2426.1939	2425.1866	2425.1802	2.64	47	-	67	0	5	K.LQPFGEVPLVQDGDYTLYESR.A
1384	PREDICTED: RNA-binding protein 8A-like	Cicer arietinum	gi|502159696	22209	314	9.8e-026	15	1	1113.5591	1112.5518	1112.5502	1.45	138	-	146	0	39	K.GYALIEYER.S
								2	1150.6420	1149.6347	1149.6367	-1.71	124	-	132	1	41	K.NLHLNLDRR.T
								3	1323.6040	1322.5967	1322.5963	0.30	58	-	69	1	52	R.GFRQDSDSAANR.N
								4	1536.7222	1535.7149	1535.7189	-2.61	56	-	69	2	42	K.GRGFRQDSDSAANR.N
								5	1645.8650	1644.8577	1644.8511	4.00	133	-	146	1	45	R.TGFVKGYALIEYER.S
								6	1685.8143	1684.8071	1684.8056	0.86	138	-	151	1	57	K.GYALIEYERSEEAR.N
								7	2218.1196	2217.1124	2217.1066	2.62	133	-	151	2	1	R.TGFVKGYALIEYERSEEAR.N
			gi|428286993					1	1932.9360	1931.9288	1931.9225	3.24	93	-	111	0	159	R.LTGSEFDTLTAEGGPGPQR.S
1399	proteasome subunit beta protein	Medicago truncatula	gi|657400151	24778	239	3.1e-018	12	1	1171.5706	1170.5633	1170.5703	-5.99	35	-	44	0	50	R.MSTGYNILTR.D + Oxidation (M)
								2	1305.6381	1304.6308	1304.6374	-5.07	78	-	87	0	76	R.HLTYQHQHNK.Q
								3	1623.7142	1622.7070	1622.7035	2.11	125	-	138	0	82	K.GCVFTYDAVGSYER.V
	PREDICTED: 20 kDa chaperonin, chloroplastic-like	Glycine max	gi|571497607	26453	159	3.1e-010	7	1	1989.9750	1988.9677	1988.9592	4.28	225	-	242	2	142	K.YAGNDFKGKDGSDYIALR.A
1400	BB920584 Trifolium pratense leaf cDNA clone RCE26640, mRNA sequence	Trifolium pratense	gi|86109375	20618	166	5e-010	15	1	1989.9775	1988.9703	1988.9592	5.57	119	-	136	2	99	K.YAGNDFKGKDGSDYIALR.A
								2	3806.0933	3805.0860	3805.0262	15.7	82	-	118	1	14	K.EKPSIGTVIAVGPGPVDDEGNRKPLSITPGNTVLYSK.Y
	PREDICTED: proteasome subunit beta type-1-like	Cicer arietinum	gi|502146552	24805	94	0.00088	10	1	1171.5742	1170.5669	1170.5703	-2.86	35	-	44	0	4	R.MSTGYNILTR.D + Oxidation (M)
								2	1305.6406	1304.6334	1304.6374	-3.11	78	-	87	0	56	K.HLTYQHQHNK.E
1403	PREDICTED: eukaryotic translation initiation factor 3 subunit K-like	Glycine max	gi|356547978	26266	93	0.0012	11	1	1053.5189	1052.5116	1052.5178	-5.88	55	-	62	0	18	R.LYQFEPEK.M
								2	1301.6443	1300.6370	1300.6200	13.1	116	-	125	1	15	R.FRQFWDEAAK.S + Trp->Kynurenin (W)
								3	1501.8619	1500.8547	1500.8300	16.4	103	-	115	0	27	K.TLIVLSHYLETGR.F
								4	1941.9573	1940.9500	1940.9666	-8.53	55	-	70	1	12	R.LYQFEPEKMSSQIVAR.I + Oxidation (M)
1421	adeninephosphoribosyl transferase	Trifolium repens	gi|289540890	20258	413	1.2e-035	16	1	1018.5779	1017.5707	1017.5793	-8.53	87	-	94	1	19	K.FVPMRKPK.K + Oxidation (M)
								2	1453.7720	1452.7647	1452.7613	2.35	45	-	56	1	96	K.AFKDTIDLFVER.Y
								3	1471.8499	1470.8426	1470.8599	-11.75	72	-	86	0	98	R.GFIFGPPIALAIGAK.F
								4	1676.8749	1675.8676	1675.8642	2.05	57	-	71	1	94	R.YRDQNISVVAGVEAR.G
								5	1915.0503	1914.0430	1914.0496	-3.44	127	-	145	0	58	R.ALVIDDLIATGGTLCAAIK.L
								6	3576.8074	3575.8001	3575.7817	5.14	95	-	126	2	9	K.KLPGEVISEEYSLEYGTDKIEMHVGAVKPGER.A + Oxidation (M)
1423	manganese superoxide dismutase, partial	Trifolium repens	gi|410994548	19561	608	3.9e-055	33	1	1004.5524	1003.5452	1003.5451	0.09	155	-	162	0	34	K.NVRPDYLK.N
								2	1180.6055	1179.5982	1179.6248	-22.53	21	-	31	0	78	K.ALEQLHDAVGK.A
								3	1418.6658	1417.6585	1417.6738	-10.83	10	-	20	0	81	K.HHQTYITNYNK.A
								4	1617.7804	1616.7731	1616.7848	-7.23	46	-	59	0	59	K.FNGGGHINHSIFWK.N + Trp->Kynurenin (W)
								5	1627.8545	1626.8472	1626.8829	-21.91	118	-	132	0	56	R.LVVETTANQDPLVTK.G
								6	1645.7828	1644.7756	1644.7797	-2.53	46	-	59	0	(31)	K.FNGGGHINHSIFWK.N + Dioxidation (W)
								7	1783.9919	1782.9847	1782.9840	0.39	117	-	132	1	64	K.RLVVETTANQDPLVTK.G
								8	1954.0238	1953.0165	1953.0167	-0.09	21	-	39	1	133	K.ALEQLHDAVGKADASTTVK.L
								9	2580.3254	2579.3182	2579.2881	11.7	10	-	31	1	27	K.HHQTYITNYNKALEQLHDAVGK.A
1425	Minor allergen Alt a, putative	Ricinus communis	gi|255587934	21733	365	5.4e-031	14	1	1078.4485	1077.4412	1077.4623	-19.61	82	-	90	0	48	R.FGMMSAQFK.A + 2 Oxidation (M)
								2	1238.6138	1237.6065	1237.6091	-2.13	91	-	101	0	37	K.AFLDATGGLWR.T + Dioxidation (W)
								3	1472.6374	1471.6302	1471.6328	-1.78	160	-	175	0	152	K.GGSPYGAGTYAGDGSR.Q
								4	1741.9236	1740.9163	1740.9298	-7.75	37	-	51	0	29	K.LWQVPETLPEEVLGK.M + Trp->Kynurenin (W)
1430	Chalcone-flavonone isomerase 2, partial	Medicago sativa	gi|116135	21410	204	6.8e-015	17	1	1037.5035	1036.4963	1036.4825	13.3	75	-	83	0	30	R.ELSGPEYSR.K
								2	1056.5304	1055.5231	1055.5036	18.5	2	-	11	0	72	K.SYFLGGAGER.G
								3	1091.6132	1090.6059	1090.6022	3.33	12	-	21	0	29	R.GLTIEGNFIK.F
								4	1306.6869	1305.6796	1305.6677	9.14	73	-	83	1	8	K.IRELSGPEYSR.K
								5	1601.7534	1600.7461	1600.7620	-9.93	45	-	57	0	16	K.SSEELLETLDFYR.D
1435	2-Cys peroxiredoxin	Pisum sativum	gi|15131688	29017	221	2e-016	8	1	1918.0327	1917.0254	1917.0207	2.46	175	-	192	0	120	K.SISESYGVLIPDQGIALR.G
								2	2494.3906	2493.3834	2493.3703	5.22	193	-	215	1	88	R.GLFIIDKEGVIQHSTINNLGIGR.S
			gi|20295156					1	1501.8398	1500.8326	1500.8300	1.70	41	-	54	0	29	K.SYGVLIPDQGIALR.G
1437	Chalcone-flavonone isomerase 2, partial	Medicago sativa	gi|116135	21410	127	3.4e-007	17	1	1037.4296	1036.4223	1036.4825	-58.10	75	-	83	0	25	R.ELSGPEYSR.K
								2	1056.4526	1055.4454	1055.5036	-55.17	2	-	11	0	38	K.SYFLGGAGER.G
								3	1091.5322	1090.5250	1090.6022	-70.87	12	-	21	0	19	R.GLTIEGNFIK.F
								4	1601.6680	1600.6607	1600.7620	-63.31	45	-	57	0	3	K.SSEELLETLDFYR.D
1444	40S ribosomal protein S5	Medicago truncatula	gi|358348104	28023	107	3.4e-005	8	1	1209.6245	1208.6172	1208.6051	10.1	89	-	99	0	22	K.HATYVPHTAGR.Y
								2	1419.8054	1418.7981	1418.7881	7.05	191	-	203	0	69	R.VNQAIYLLTTGAR.E
1447	PREDICTED: ER membrane protein complex subunit 8/9 homolog	Cicer arietinum	gi|502099626	22833	112	99	9	1	1180.6381	1179.6308	1179.6070	20.1	133	-	143	0	44	K.GGSAVMQLYVR.D
								2	1489.7717	1488.7645	1488.7473	11.5	79	-	91	0	34	K.GLNIVGYFHANER.S
1448	40S ribosomal protein S7-like protein	Medicago truncatula	gi|86107489	21674	195	6.3e-013	20	1	1058.6254	1057.6181	1057.6284	-9.75	1	-	9	0	31	-.AVLIQVPYR.L
								2	1305.7444	1304.7371	1304.7452	-6.23	29	-	40	1	7	K.FSGKDVIVIATR.R
								3	1848.9254	1847.9181	1847.9054	6.92	102	-	116	1	32	R.NNTEYKLETFTAVYR.K
								4	2487.4463	2486.4390	2486.4108	11.3	59	-	81	1	61	R.TLTAVHEAILEDLVLPAEIVGKR.T
			gi|86113683					1	1186.7221	1185.7148	1185.7234	-7.24	83	-	92	1	40	R.KAVLIQVPYR.L
1459	PREDICTED: ER membrane protein complex subunit 8/9 homolog	Cicer arietinum	gi|502099626	22833	132	1.3	14	1	1180.6325	1179.6252	1179.6070	15.4	133	-	143	0	11	K.GGSAVMQLYVR.D
								2	1320.7430	1319.7358	1319.7310	3.62	25	-	37	0	22	K.HPTSAVNGVLIGR.I
								3	1489.7573	1488.7500	1488.7473	1.81	79	-	91	0	36	K.GLNIVGYFHANER.S
1460	translationally controlled tumor protein	Medicago sativa	gi|19658	17806	88	0.0029	6	1	1061.5994	1060.5921	1060.5917	0.35	56	-	64	0	45	K.VVDIVDVFR.L
								2	1203.6323	1202.6250	1202.6295	-3.72	65	-	74	1	27	R.LQEQPAFDKK.Q
1465	BB918698 Trifolium pratense leaf Trifolium pratense cDNA clone RCE24461, mRNA sequence	Trifolium pratense	gi|86107489	21674	333	1e-026	16	1	1058.6383	1057.6310	1057.6284	2.49	1	-	9	0	46	-.AVLIQVPYR.L
								2	1848.9257	1847.9184	1847.9054	7.05	102	-	116	1	87	R.NNTEYKLETFTAVYR.K
								3	1977.0233	1976.0160	1976.0003	7.97	102	-	117	2	29	R.NNTEYKLETFTAVYRK.L
								4	2487.4380	2486.4307	2486.4108	8.01	59	-	81	1	119	R.TLTAVHEAILEDLVLPAEIVGKR.T
	BB925314 Trifolium pratense leaf Trifolium pratense cDNA clone RCE34111, mRNA sequence	Trifolium pratense	gi|86114105	20111	222	1.3e-015	11	1	1102.5848	1101.5776	1101.5852	-6.94	70	-	78	0	15	R.NMILTEPLR.E + Oxidation (M)
								2	2612.1782	2611.1709	2611.1544	6.35	100	-	121	0	177	K.FHSVDYSTGDATVEYDIFVFHY.-
	DSL_020225 Developing seed cDNA library of peanut (Arachis hypogaea) Arachis hypogaea cDNA clone ocpga0_0265_G07.ab1, mRNA sequence	Arachis hypogaea	gi|339669695	20527	153	1e-008	4	1	1893.0182	1892.0109	1892.0004	5.58	54	-	72	0	145	R.TTIIGVTYNGGVVLGADSR.T
1466	Cation transport regulator-like protein	Medicago truncatula	gi|357438635	20988	95	0.0008	11	1	1209.5692	1208.5619	1208.5574	3.71	33	-	42	0	24	R.VFYQGSTDHR.G
								2	1365.6638	1364.6565	1364.6586	-1.47	32	-	42	1	22	R.RVFYQGSTDHR.G
								3	1730.9200	1729.9128	1729.8999	7.45	122	-	137	0	13	K.VNVNYLGPASVEEIAR.Q
			gi|428303264					1	2036.0665	2035.0593	2035.0473	5.87	91	-	107	1	80	K.ISKEEDQEIALTYLEVR.E
1467	putative PSII-P protein	Trifolium pratense	gi|84468376	28408	92	0.0011	10	1	1240.6760	1239.6688	1239.6612	6.12	200	-	209	0	62	K.QYFNISVLTR.T
	PREDICTED: 60S ribosomal protein L18-2-like	Vitis vinifera	gi|225437420	21162	72	0.11	7	1	1545.8339	1544.8266	1544.8212	3.49	154	-	167	0	53	K.APGVPHSHTKPYVR.S
1470	PREDICTED: 60S ribosomal protein L18-2-like	Solanum lycopersicum	gi|460403860	20886	103	0.00012	10	1	1545.8289	1544.8216	1544.8212	0.25	154	-	167	0	78	K.APGVPHSHTKPYVR.A
1475	Proteasome subunit	Arachis duranensis	gi|574139393	23452	143	8.6e-009	7	1	1010.5483	1009.5411	1009.5345	6.50	63	-	70	0	52	K.NVALYQFR.N
								2	1533.8075	1532.8002	1532.7947	3.61	71	-	85	0	72	R.NGIPLTTSAAANFTR.A
1490	PREDICTED: 60S ribosomal protein L18-2-like	Solanum lycopersicum	gi|460403860	20886	132	1.1e-007	9	1	1181.6971	1180.6899	1180.6928	-2.48	129	-	139	0	38	R.APLGQNTVLLR.G
								2	1545.8302	1544.8229	1544.8212	1.12	154	-	167	0	74	K.APGVPHSHTKPYVR.A
1492	Proteasome subunit beta type	Medicago truncatula	gi|357480975	22572	301	1.4e-024	18	1	1010.5425	1009.5353	1009.5345	0.76	63	-	70	0	47	K.NVALYQFR.N
								2	1196.7249	1195.7176	1195.7329	-12.80	170	-	180	0	68	R.LVVAPPNFVIK.I
								3	1517.8156	1516.8083	1516.7998	5.60	71	-	85	0	96	R.NGIPLTTAAAANFTR.G
								4	2222.1597	2221.1524	2221.1379	6.54	43	-	62	1	18	K.LIAASGEPGDRVQFTEYIQK.N
1497	PREDICTED: ATP synthase subunit O, mitochondrial-like	Cicer arietinum	gi|86109248	20330	107	4.2e-003	7	1	965.5299	964.5226	964.5342	-11.96	37	-	44	1	---	K.YVDTIAKR.F
								2	1127.6201	1126.6128	1126.6346	-19.31	125	-	134	1	39	R.SLREPVNISI.-
								3	1218.6820	1217.6747	1217.6768	-1.70	24	-	34	0	30	K.SFLVLLAENGR.L
								4	1472.7247	1471.7175	1471.7381	-14.01	45	-	57	1	11	R.FAELAMAYKGEVK.A + Oxidation (M)
1500	2-Cys peroxiredoxin	Pisum sativum	gi|15131688	29017	90	0.0015	9	1	1918.0319	1917.0246	1917.0207	2.02	175	-	192	0	67	K.SISESYGVLIPDQGIALR.G
								2	2494.3904	2493.3831	2493.3703	5.12	193	-	215	1	11	R.GLFIIDKEGVIQHSTINNLGIGR.S
			gi|47027073					1	1501.8373	1500.8300	1500.8300	-0.01	112	-	125	0	14	K.SYGVLIPDQGIALR.G
	Protease inhibitor	Medicago truncatula	gi|357466125	104957	62	0.97	Matches: 7	1	1527.7351	1526.7278	1526.7405	-8.30	143	-	155	0	63	R.LAGEHAYEIYSFK.F
								2	1584.7592	1583.7519	1583.7654	-8.52	179	-	192	0	38	K.VMAVGDGIEPYYVR.F + Oxidation (M)
1501	PREDICTED: ATP synthase subunit d, mitochondrial-like	Cicer arietinum	gi|86111041	22199	190	2e-008	27	1	902.5060	901.4987	901.4869	13.1	33	-	40	0	---	K.LLVSDEAR.R
								2	1058.5862	1057.5789	1057.5880	-8.58	33	-	41	1	7	K.LLVSDEARR.E
								3	1083.4633	1082.4560	1082.4702	-13.17	24	-	32	0	30	R.NIDWEGMAK.L + Oxidation (M); Trp->Kynurenin (W)
								4	1422.7501	1421.7428	1421.7555	-8.89	97	-	108	0	29	K.FVDTVTPQYKPK.F
								5	1862.8313	1861.8240	1861.8159	4.38	61	-	74	0	36	K.FSQEPEPIDWEYYR.K + Trp->Kynurenin (W)
								6	2009.9943	2008.9870	2008.9815	2.71	81	-	96	1	0	R.LVDMYKEHYESIEIPK.F + Oxidation (M)
1502	PREDICTED: ATP synthase subunit d, mitochondrial-like	Cicer arietinum	gi|86111041	22199	301	1.6e-023	33	1	902.5111	901.5038	901.4869	18.8	33	-	40	0	---	K.LLVSDEAR.R
								2	1058.5917	1057.5844	1057.5880	-3.39	33	-	41	1	29	K.LLVSDEARR.E
								3	1422.7571	1421.7498	1421.7555	-3.99	97	-	108	0	39	K.FVDTVTPQYKPK.F
								4	1647.8837	1646.8764	1646.8766	-0.15	109	-	122	1	52	K.FEALLVELKEAEEK.S
								5	1862.8329	1861.8256	1861.8159	5.23	61	-	74	0	27	K.FSQEPEPIDWEYYR.K + Trp->Kynurenin (W)
								6	1990.9318	1989.9245	1989.9108	6.86	61	-	75	1	8	K.FSQEPEPIDWEYYRK.G + Trp->Kynurenin (W)
								7	2009.9876	2008.9803	2008.9815	-0.63	81	-	96	1	13	R.LVDMYKEHYESIEIPK.F + Oxidation (M)
								8	2054.9678	2053.9605	2053.9666	-2.99	144	-	160	1	1	K.LSTMTADEYFEKHPELK.K + Oxidation (M)
1509	cold responsive protein TRVSP	Trifolium repens	gi|37542526	16519	259	2.2e-017	9	1	1503.7684	1502.7612	1502.7477	8.92	120	-	133	1	91	K.YHTKGDAALSDAVR.D
								2	1825.8882	1824.8809	1824.8934	-6.87	2	-	18	0	18	M.GVFAFDDDFVSTIAPPK.L
								3	1976.9768	1975.9695	1975.9599	4.87	120	-	137	2	100	K.YHTKGDAALSDAVRDETK.A
1513	Proteasome subunit beta type	Medicago truncatula	gi|357480975	22572	80	0.016	9	1	1010.5523	1009.5450	1009.5345	10.4	63	-	70	0	33	K.NVALYQFR.N
								2	1517.8104	1516.8031	1516.7998	2.22	71	-	85	0	22	R.NGIPLTTAAAANFTR.G
1518	cold responsive protein TRVSP	Trifolium repens	gi|37542526	16519	94	2.3e-005	10	1	1503.7546	1502.7473	1502.7477	-0.28	120	-	133	1	22	K.YHTKGDAALSDAVR.D
								2	1976.9702	1975.9629	1975.9599	1.53	120	-	137	2	44	K.YHTKGDAALSDAVRDETK.A
1522	KS-dehydrin	Trifolium repens	gi|459383168	14864	84	0.0072	4	1	1165.6649	1164.6576	1164.6615	-3.31	8	-	19	1	75	K.IGGALHIGGDKK.E
1535	Translationally-controlled tumor protein homolog; Short=TCTP		gi|2507442	19043	290	1.7e-023	15	1	1061.5994	1060.5921	1060.5917	0.35	66	-	74	0	70	K.VVDIVDVFR.L
								2	1075.5385	1074.5312	1074.5346	-3.15	75	-	83	0	15	R.LQEQPAFDK.K
								3	1203.6299	1202.6226	1202.6295	-5.75	75	-	84	1	57	R.LQEQPAFDKK.Q
								4	1220.6422	1219.6349	1219.6448	-8.11	101	-	110	1	37	K.LDAEKQELFK.K
								5	1348.7405	1347.7332	1347.7398	-4.88	101	-	111	2	69	K.LDAEKQELFKK.H
1559	Cbs domain protein	Medicago truncatula	gi|357491617	26553	121	1.9e-06	10	1	1506.8171	1505.8099	1505.8202	-6.84	142	-	154	1	33	K.SIAGIITERDYLR.K
								2	1634.9191	1633.9118	1633.9151	-2.03	142	-	155	2	22	K.SIAGIITERDYLRK.I
								3	2388.2219	2387.2146	2387.1982	6.90	222	-	242	2	39	R.AVVGEHRQELDRLNAYIQGGY.-
1560	PREDICTED: eukaryotic translation initiation factor 5A-like	Oryza brachyantha	gi|573951257	17699	131	1.4e-007	12	1	1134.5997	1133.5925	1133.5829	8.41	20	-	29	0	54	K.TYPQQAGTIR.K
								2	1262.6927	1261.6855	1261.6779	6.03	20	-	30	1	41	K.TYPQQAGTIRK.N
1561	KS-dehydrin	Trifolium repens	gi|86125452	17213	182	1.3e-011	11	1	1223.6697	1222.6624	1222.6670	-3.74	19	-	30	1	84	K.IGDALHIGGDKK.E
								2	1499.7607	1498.7535	1498.7529	0.41	81	-	95	0	25	K.GEQHGLIGGQGGVYK.G
								3	1743.7850	1742.7778	1742.7761	0.94	64	-	80	0	25	K.GEQQHGFVGGHGGGEYK.G
1564	cold responsive protein TRVSP	Trifolium repens	gi|37542526	16519	238	4.3e-012	9	1	1503.7654	1502.7581	1502.7477	6.90	120	-	133	1	83	K.YHTKGDAALSDAVR.D
								2	1825.8874	1824.8802	1824.8934	-7.27	2	-	18	0	23	M.GVFAFDDDFVSTIAPPK.L
								3	1976.9745	1975.9672	1975.9599	3.69	120	-	137	2	102	K.YHTKGDAALSDAVRDETK.A
1566	Kunitz proteinase inhibitor 8, partial	Trifolium repens	gi|550826839	19278	98	1.6e-004	6	1	1243.6516	1242.6443	1242.6503	-4.80	62	-	71	1	48	K.CPVTVLQDRR.E
								2	1364.7533	1363.7460	1363.7864	-29.59	113	-	123	1	25	K.WLVFVDNVIKK.A + Trp->Kynurenin (W)
1572	ATP synthase D chain, mitochondrial	Theobroma cacao	gi|590564704	19652	124	7.2e-005	21	1	1422.7642	1421.7569	1421.7555	0.99	91	-	102	0	27	K.FVDTVTPQYKPK.F
								2	1862.8372	1861.8299	1861.8159	7.53	55	-	68	0	15	K.FSQEPEPIDWEYYR.K + Trp->Kynurenin (W)
			gi|351734514					1	1058.6039	1057.5966	1057.5880	8.15	27	-	35	1	27	K.LLVSDEARR.E
1576	BB926439 Trifolium pratense leaf cDNA clone RCE37368, mRNA sequence	Trifolium pratense	gi|86115230	20934	257	4e-019	17	1	1854.0768	1853.0695	1853.0622	3.94	120	-	137	1	111	K.IVDAVGDLKLDALVLGSR.G
								2	2031.0739	2030.0666	2030.0837	-8.42	59	-	76	0	0	R.NLLWATTGSPLIPISEFR.E + Oxidation (HW)
								3	2111.2214	2110.2142	2110.1998	6.83	118	-	137	2	89	R.EKIVDAVGDLKLDALVLGSR.G
	allene oxide cyclase	Medicago truncatula	gi|657376775	27776	75	0.08	3	1	1339.6624	1338.6551	1338.6932	-28.47	238	-	250	0	75	K.ALEPHAVIAGFTN.-
1580	Eukaryotic translation initiation factor 5A-3		gi|3024020	17731	203	8.6e-015	11	1	1134.5955	1133.5882	1133.5829	4.65	19	-	28	0	66	K.TYPQQAGTIR.K
								2	1262.6910	1261.6838	1261.6779	4.67	19	-	29	1	75	K.TYPQQAGTIRK.N
								3	2216.1074	2215.1001	2215.0804	8.91	70	-	88	1	26	K.KLEDIVPSSHNCDVPHVNR.T
1587	PREDICTED: probable phospholipid hydroperoxide glutathione peroxidase 6, mitochondrial-like	Cicer arietinum	gi|86111983	20813	132	1.4e-006	11	1	1165.6478	1164.6405	1164.6139	22.9	133	-	144	1	---	K.SSKGGLFGDGIK.W
								2	1279.6270	1278.6197	1278.6204	-0.59	34	-	45	1	40	K.GNDVNLGDYKGK.V
								3	1306.6703	1305.6630	1305.6816	-14.24	162	-	173	0	2	R.YAPTTSPLSIEK.D
								4	1375.7297	1374.7225	1374.7256	-2.26	150	-	161	1	22	K.FLVDKNGNVVDR.Y
								5	1761.9484	1760.9411	1760.9560	-8.47	162	-	177	1	31	R.YAPTTSPLSIEKDLVK.L
[truncated: 195 more rows]
